# Supplementary material for: Identification of key regulatory genes connected to NF-κB family of proteins in visceral adipose tissues using gene expression and weighted protein interaction network
Source: PLoS One. 2019 Apr 23;14(4):e0214337. doi: 10.1371/journal.pone.0214337 (PMC6478283; doi:10.1371/journal.pone.0214337)
Supplement: S1 Table — (XLSX) [file pone.0214337.s001.xlsx]

## Sheet: Sheet1
S1 Table: Go-annotations list of genes
Category	ID	Name	p-value	Hit Count in Query List	Hit in Query List	.
GO: Molecular Function	GO:0005102	signaling receptor binding	7.725e-17	61	EPHX2,IL12A,IL12B,IL15,IL32,ABCA1,IL17A,IL18,TNFSF14,TNFSF12,AIMP1,MYOC,IL17B,TCIM,ITGB1,RTP4,FGF18,STAT1,ADM,WISP1,S100B,JUND,PTPN11,FBN1,FCN1,PIK3R1,IL21,CPNE3,NGFR,KDR,GNAL,VEGFD,HSPA1A,IL33,VCAM1,HSP90AA1,VEGFA,COL3A1,COL5A1,CALM1,SORBS1,LBP,APOE,CXCL2,RSPO3,LIF,THBS1,ARNTL,NAMPT,IGF1,IGF1R,THPO,CYR61,LTA,CTGF,TNF,IL1A,IL1B,IL2,IL4,SMAD7	.
GO: Molecular Function	GO:0005125	cytokine activity	2.159e-15	23	IL12A,IL12B,IL15,IL32,IL17A,IL18,TNFSF14,TNFSF12,AIMP1,IL17B,IL21,IL33,VEGFA,CXCL2,LIF,NAMPT,THPO,LTA,TNF,IL1A,IL1B,IL2,IL4	.
GO: Molecular Function	GO:0005126	cytokine receptor binding	4.896e-12	22	IL12A,IL12B,IL15,IL17A,TNFSF14,TNFSF12,IL17B,STAT1,PIK3R1,IL21,NGFR,VEGFD,VEGFA,CXCL2,LIF,LTA,TNF,IL1A,IL1B,IL2,IL4,SMAD7	.
GO: Molecular Function	GO:0044877	protein-containing complex binding	7.754e-10	49	NUSAP1,SP3,PTTG1,MAP1B,PCLAF,SPTBN1,EZH2,ITGB1,LRP8,WISP1,JUN,PTPN11,FBN1,PIK3R1,NFKB1,NFKB2,MITF,TLN2,KDR,GNAL,VCAM1,HSP90AA1,KIF11,CRTAP,COL3A1,COL5A1,NID2,VLDLR,FOS,CARMIL1,DDR2,REL,RELA,RELB,SORBS1,APOE,SIX1,THBS1,IGF1,IGF1R,THRB,CYR61,EGR1,CTGF,CDK1,TOP2A,SMAD7,SORL1,HELLS	.
GO: Molecular Function	GO:0001228	transcriptional activator activity, RNA polymerase II transcription regulatory region sequence-specific DNA binding	1.008e-08	20	ESRRG,IRF1,KLF4,ZNF467,CSRNP1,JUN,JUNB,NFKB1,NFKB2,MITF,FOS,OSR2,REL,RELA,RELB,EBF1,TEAD4,SIX1,ARNTL,EGR1	.
GO: Molecular Function	GO:0042802	identical protein binding	2.437e-08	41	EPHX2,IL12B,MYOM1,AIMP1,BCL2,PPP1R13L,STAT1,CEACAM1,S100B,JUN,SERPINA1,GGCT,NFKB1,KCNK3,NGFR,ALAD,VEGFD,HSPB8,HSP90AA1,COL1A1,VEGFA,NPR3,FOXP2,MTHFD1L,TP53I3,RELA,CNKSR2,APOE,CBS,LEPR,GSTM3,GSTM5,THBS1,ABCG1,OPTN,NAMPT,IGF1R,THRB,TNF,TOP2A,SOD2	.
GO: Molecular Function	GO:0042803	protein homodimerization activity	1.645e-07	29	EPHX2,IL12B,MYOM1,AIMP1,BCL2,STAT1,CEACAM1,S100B,JUN,GGCT,NFKB1,KCNK3,NGFR,VEGFD,HSP90AA1,VEGFA,NPR3,FOXP2,MTHFD1L,TP53I3,RELA,APOE,CBS,GSTM3,GSTM5,ABCG1,NAMPT,THRB,TOP2A	.
GO: Molecular Function	GO:0005178	integrin binding	2.045e-07	11	ITGB1,WISP1,FBN1,KDR,VCAM1,COL3A1,COL5A1,THBS1,IGF1,CYR61,CTGF	.
GO: Molecular Function	GO:0046983	protein dimerization activity	2.704e-07	38	EPHX2,IL12A,IL12B,MYOM1,AIMP1,BCL2,ITGB1,STAT1,CEACAM1,S100B,JUN,KCND2,GGCT,PIK3R1,NFKB1,MITF,KCNK3,NGFR,VEGFD,HSP90AA1,VEGFA,NPR3,FOXP2,MTHFD1L,FOS,SMC4,TP53I3,RELA,EBF1,APOE,CBS,GSTM3,GSTM5,ABCG1,ARNTL,NAMPT,THRB,TOP2A	.
GO: Molecular Function	GO:0000976	transcription regulatory region sequence-specific DNA binding	2.905e-07	26	SP3,ESRRG,IRF1,EZH2,KLF4,ZNF467,STAT1,JUN,JUNB,JUND,PER2,NFKB1,NFKB2,MITF,FOXP2,FOS,OSR2,REL,RELA,RELB,EBF1,TEAD4,SIX1,ARNTL,EGR1,MUC1	.
GO: Molecular Function	GO:0005496	steroid binding	3.999e-07	10	ABCA1,ESRRG,PGRMC2,HSD11B1,APOD,APOE,GSTM5,ABCG1,IGF1,ATP1A2	.
GO: Molecular Function	GO:0000981	RNA polymerase II transcription factor activity, sequence-specific DNA binding	4.749e-07	25	SP3,ESRRG,IRF1,KLF4,ZNF467,STAT1,CSRNP1,JUN,JUNB,JUND,NFKB1,NFKB2,MITF,FOXP2,FOS,OSR2,REL,RELA,RELB,EBF1,TEAD4,SIX1,ARNTL,THRB,EGR1	.
GO: Molecular Function	GO:0019899	enzyme binding	4.756e-07	48	ABCA1,AIMP1,MYOC,SPTBN1,BCL2,KLF4,ITGB1,STAT1,CEACAM1,JUN,JUND,SERPINA1,PTPN11,PER3,PIK3R1,CPNE3,NGFR,PLCB4,HSPA1A,HSPA1L,CAVIN2,WWC1,HSP90AA1,KIF11,DNAJB1,TANK,CALM1,RELA,CNKSR2,SORBS1,XPO1,CBS,CCND2,GSTM3,TXNIP,GSTM5,OPTN,THRB,EGR1,FANCI,PDE4DIP,SLPI,TNF,TOR1AIP1,TOP2A,SOD2,SMAD7,SORL1	.
GO: Molecular Function	GO:0001077	transcriptional activator activity, RNA polymerase II proximal promoter sequence-specific DNA binding	4.931e-07	15	IRF1,KLF4,ZNF467,JUN,JUNB,NFKB2,MITF,FOS,RELA,RELB,EBF1,TEAD4,SIX1,ARNTL,EGR1	.
GO: Molecular Function	GO:1990837	sequence-specific double-stranded DNA binding	6.59e-07	26	SP3,ESRRG,IRF1,EZH2,KLF4,ZNF467,STAT1,JUN,JUNB,JUND,PER2,NFKB1,NFKB2,MITF,FOXP2,FOS,OSR2,REL,RELA,RELB,EBF1,TEAD4,SIX1,ARNTL,EGR1,MUC1	.
GO: Molecular Function	GO:0008083	growth factor activity	6.928e-07	12	IL12A,IL12B,FGF18,VEGFD,VEGFA,CXCL2,LIF,IGF1,THPO,CTGF,IL2,IL4	.
GO: Molecular Function	GO:0008201	heparin binding	7.388e-07	12	CFH,WISP1,VEGFA,COL5A1,ADAMTS3,APOE,POSTN,RSPO3,THBS1,CYR61,CTGF,LTF	.
GO: Molecular Function	GO:0019838	growth factor binding	1.028e-06	11	WISP1,NGFR,KDR,COL1A1,VEGFA,COL3A1,COL5A1,THBS1,IGF1R,CYR61,CTGF	.
GO: Molecular Function	GO:0070851	growth factor receptor binding	1.102e-06	11	IL12A,IL12B,FGF18,PIK3R1,IL21,VEGFD,VEGFA,IL1A,IL1B,IL2,IL4	.
GO: Molecular Function	GO:0044212	transcription regulatory region DNA binding	1.231e-06	28	SP3,ESRRG,IRF1,EZH2,KLF4,ZNF467,STAT1,JUN,JUNB,JUND,PER2,NFKB1,NFKB2,MITF,FOXP2,FOS,OSR2,REL,RELA,RELB,EBF1,TEAD4,SIX1,ARNTL,EGR1,TNF,MUC1,SMAD7	.
GO: Molecular Function	GO:0000987	proximal promoter sequence-specific DNA binding	1.324e-06	18	SP3,IRF1,KLF4,ZNF467,STAT1,JUN,JUNB,JUND,NFKB2,MITF,FOXP2,FOS,RELA,RELB,EBF1,TEAD4,SIX1,MUC1	.
GO: Molecular Function	GO:0001067	regulatory region nucleic acid binding	1.41e-06	28	SP3,ESRRG,IRF1,EZH2,KLF4,ZNF467,STAT1,JUN,JUNB,JUND,PER2,NFKB1,NFKB2,MITF,FOXP2,FOS,OSR2,REL,RELA,RELB,EBF1,TEAD4,SIX1,ARNTL,EGR1,TNF,MUC1,SMAD7	.
GO: Molecular Function	GO:0003690	double-stranded DNA binding	1.681e-06	27	SP3,ESRRG,IRF1,EZH2,KLF4,ZNF467,STAT1,JUN,JUNB,JUND,PER2,NFKB1,NFKB2,MITF,FOXP2,FOS,OSR2,REL,RELA,RELB,EBF1,TEAD4,SIX1,ARNTL,THRB,EGR1,MUC1	.
GO: Molecular Function	GO:0000982	transcription factor activity, RNA polymerase II proximal promoter sequence-specific DNA binding	1.769e-06	17	SP3,IRF1,KLF4,ZNF467,JUN,JUNB,NFKB2,MITF,FOXP2,FOS,RELA,RELB,EBF1,TEAD4,SIX1,ARNTL,EGR1	.
GO: Molecular Function	GO:0000977	RNA polymerase II regulatory region sequence-specific DNA binding	1.795e-06	23	SP3,ESRRG,IRF1,EZH2,ZNF467,STAT1,JUN,JUNB,JUND,NFKB1,NFKB2,MITF,FOXP2,FOS,OSR2,REL,RELA,RELB,EBF1,TEAD4,SIX1,EGR1,MUC1	.
GO: Molecular Function	GO:0001012	RNA polymerase II regulatory region DNA binding	2.105e-06	23	SP3,ESRRG,IRF1,EZH2,ZNF467,STAT1,JUN,JUNB,JUND,NFKB1,NFKB2,MITF,FOXP2,FOS,OSR2,REL,RELA,RELB,EBF1,TEAD4,SIX1,EGR1,MUC1	.
GO: Molecular Function	GO:0001968	fibronectin binding	2.186e-06	6	MYOC,ITGB1,VEGFA,TNC,THBS1,CTGF	.
GO: Molecular Function	GO:1901681	sulfur compound binding	2.819e-06	14	CFH,WISP1,VEGFA,COL5A1,ADAMTS3,APOE,CBS,GSTM3,POSTN,RSPO3,THBS1,CYR61,CTGF,LTF	.
GO: Molecular Function	GO:0043565	sequence-specific DNA binding	5.903e-06	31	SP3,ESRRG,IRF1,BCL2,FOXN3,EZH2,KLF4,ZNF467,STAT1,CSRNP1,JUN,JUNB,JUND,PER2,NFKB1,NFKB2,MITF,FOXP2,FOS,OSR2,REL,RELA,RELB,EBF1,TEAD4,SIX1,ARNTL,THRB,EGR1,MUC1,TOP2A	.
GO: Molecular Function	GO:0050839	cell adhesion molecule binding	7.303e-06	12	ITGB1,WISP1,FBN1,KDR,VCAM1,COL3A1,COL5A1,POSTN,THBS1,IGF1,CYR61,CTGF	.
GO: Molecular Function	GO:0071814	protein-lipid complex binding	1.196e-05	5	LRP8,VLDLR,APOE,THBS1,SORL1	.
GO: Molecular Function	GO:0071813	lipoprotein particle binding	1.196e-05	5	LRP8,VLDLR,APOE,THBS1,SORL1	.
GO: Molecular Function	GO:0005539	glycosaminoglycan binding	1.23e-05	12	CFH,WISP1,VEGFA,COL5A1,ADAMTS3,APOE,POSTN,RSPO3,THBS1,CYR61,CTGF,LTF	.
GO: Molecular Function	GO:0000978	RNA polymerase II proximal promoter sequence-specific DNA binding	1.237e-05	16	IRF1,ZNF467,STAT1,JUN,JUNB,JUND,NFKB2,MITF,FOXP2,FOS,RELA,RELB,EBF1,TEAD4,SIX1,MUC1	.
GO: Molecular Function	GO:0008092	cytoskeletal protein binding	1.91e-05	26	NUSAP1,TPM4,SYNPO2,MAP1B,MYOC,SPTBN1,HSPH1,TMOD2,ITGB1,CEACAM1,LRP8,S100B,NFKB1,TLN2,RAB27A,CAP2,HSP90AA1,KIF11,CALM1,RELA,SORBS1,APOE,PARVA,TNS1,TOR1AIP1,PALLD	.
GO: Molecular Function	GO:0031072	heat shock protein binding	3.799e-05	8	PTTG1,NFKB1,KDR,HSPA1A,HSPA1L,DNAJB1,ARNTL,CDK1	.
GO: Molecular Function	GO:0005164	tumor necrosis factor receptor binding	4.033e-05	5	TNFSF14,TNFSF12,STAT1,LTA,TNF	.
GO: Molecular Function	GO:0005158	insulin receptor binding	4.683e-05	5	PTPN11,PIK3R1,SORBS1,IGF1,IGF1R	.
GO: Molecular Function	GO:0042805	actinin binding	6.223e-05	5	SYNPO2,ITGB1,NFKB1,RELA,PALLD	.
GO: Molecular Function	GO:0001848	complement binding	9.78e-05	4	CFH,PTX3,C4A,C5AR1	.
GO: Molecular Function	GO:0000979	RNA polymerase II core promoter sequence-specific DNA binding	0.0001295	6	SP3,EZH2,STAT1,MITF,FOS,EGR1	.
GO: Molecular Function	GO:0003682	chromatin binding	0.0001376	17	SP3,PCLAF,EZH2,JUN,NFKB1,NFKB2,MITF,FOS,REL,RELA,RELB,SIX1,THRB,EGR1,CDK1,TOP2A,HELLS	.
GO: Molecular Function	GO:0038025	reelin receptor activity	0.0001413	2	LRP8,VLDLR	.
GO: Molecular Function	GO:0034437	glycoprotein transporter activity	0.0001413	2	VLDLR,ABCG1	.
GO: Molecular Function	GO:0019972	interleukin-12 binding	0.0001413	2	IL12A,IL12B	.
GO: Molecular Function	GO:0001047	core promoter binding	0.0001508	9	SP3,EZH2,KLF4,STAT1,MITF,FOS,RELB,ARNTL,EGR1	.
GO: Molecular Function	GO:0046982	protein heterodimerization activity	0.0001629	18	IL12A,IL12B,BCL2,ITGB1,JUN,KCND2,PIK3R1,NFKB1,KCNK3,VEGFA,FOXP2,FOS,SMC4,RELA,GSTM5,ABCG1,ARNTL,TOP2A	.
GO: Molecular Function	GO:0070412	R-SMAD binding	0.0001689	4	JUN,LDLRAD4,FOS,PPM1A	.
GO: Molecular Function	GO:0046332	SMAD binding	0.0003034	6	JUN,LDLRAD4,COL3A1,FOS,PPM1A,SMAD7	.
GO: Molecular Function	GO:0032813	tumor necrosis factor receptor superfamily binding	0.0003057	5	TNFSF14,TNFSF12,STAT1,LTA,TNF	.
GO: Molecular Function	GO:0005520	insulin-like growth factor binding	0.0003135	4	WISP1,IGF1R,CYR61,CTGF	.
GO: Molecular Function	GO:0043560	insulin receptor substrate binding	0.0003331	3	PTPN11,PIK3R1,IGF1R	.
GO: Molecular Function	GO:0048407	platelet-derived growth factor binding	0.0003331	3	COL1A1,COL3A1,COL5A1	.
GO: Molecular Function	GO:0031625	ubiquitin protein ligase binding	0.0004288	11	BCL2,PER3,PIK3R1,NGFR,HSPA1A,HSPA1L,TANK,RELA,CBS,TXNIP,SMAD7	.
GO: Molecular Function	GO:0044548	S100 protein binding	0.0004293	3	S100B,AHNAK,KCNK3	.
GO: Molecular Function	GO:0001046	core promoter sequence-specific DNA binding	0.0004412	7	SP3,EZH2,STAT1,MITF,FOS,ARNTL,EGR1	.
GO: Molecular Function	GO:0042562	hormone binding	0.0004554	6	PIK3R1,NPR3,LEPR,IGF1R,THRB,ATP1A2	.
GO: Molecular Function	GO:0001664	G-protein coupled receptor binding	0.00047	11	MYOC,RTP4,STAT1,ADM,PTPN11,FCN1,HSPA1A,CALM1,CXCL2,RSPO3,IL2	.
GO: Molecular Function	GO:0003700	DNA-binding transcription factor activity	0.0004746	29	SP3,PTTG1,TRIM25,ESRRG,IRF1,FOXN3,KLF4,ZNF467,STAT1,CSRNP1,JUN,JUNB,JUND,NFKB1,NFKB2,MITF,FOXP2,FOS,OSR2,REL,RELA,RELB,EBF1,TEAD4,SIX1,ARNTL,THRB,EGR1,SMAD7	.
GO: Molecular Function	GO:0044389	ubiquitin-like protein ligase binding	0.0004844	11	BCL2,PER3,PIK3R1,NGFR,HSPA1A,HSPA1L,TANK,RELA,CBS,TXNIP,SMAD7	.
GO: Molecular Function	GO:0048156	tau protein binding	0.0005416	3	S100B,HSP90AA1,APOE	.
GO: Molecular Function	GO:0017127	cholesterol transporter activity	0.0005416	3	ABCA1,APOE,ABCG1	.
GO: Molecular Function	GO:0001846	opsonin binding	0.0005416	3	CFH,PTX3,C4A	.
GO: Molecular Function	GO:0019900	kinase binding	0.000593	19	MYOC,ITGB1,CEACAM1,PTPN11,PER3,PIK3R1,CPNE3,PLCB4,CAVIN2,WWC1,HSP90AA1,KIF11,CALM1,RELA,CNKSR2,SORBS1,CCND2,GSTM5,TOP2A	.
GO: Molecular Function	GO:0034185	apolipoprotein binding	0.0008188	3	ABCA1,LRP8,VLDLR	.
GO: Molecular Function	GO:0030229	very-low-density lipoprotein particle receptor activity	0.0008247	2	LRP8,VLDLR	.
GO: Molecular Function	GO:0005161	platelet-derived growth factor receptor binding	0.0009856	3	PIK3R1,VEGFD,VEGFA	.
GO: Molecular Function	GO:1990782	protein tyrosine kinase binding	0.001107	5	MYOC,CEACAM1,PTPN11,PIK3R1,CPNE3	.
GO: Molecular Function	GO:0019904	protein domain specific binding	0.001118	19	PTTG1,ESRRG,BCL2,ITGB1,JUN,PTPN11,PIK3R1,HSPA1A,SDC2,RAB27A,HSP90AA1,CALM1,RELA,EBF1,XPO1,RHOQ,TGM2,SLC9A3,IL1B	.
GO: Molecular Function	GO:0015248	sterol transporter activity	0.001172	3	ABCA1,APOE,ABCG1	.
GO: Molecular Function	GO:0019901	protein kinase binding	0.001185	17	MYOC,ITGB1,CEACAM1,PTPN11,PIK3R1,CPNE3,PLCB4,CAVIN2,HSP90AA1,KIF11,CALM1,RELA,CNKSR2,SORBS1,CCND2,GSTM5,TOP2A	.
GO: Molecular Function	GO:0005134	interleukin-2 receptor binding	0.001364	2	IL21,IL2	.
GO: Molecular Function	GO:0001134	transcription factor activity, transcription factor recruiting	0.001364	2	KLF4,LIF	.
GO: Molecular Function	GO:0005143	interleukin-12 receptor binding	0.001364	2	IL12A,IL12B	.
GO: Molecular Function	GO:0048306	calcium-dependent protein binding	0.001442	5	LRP8,S100B,CPNE3,VLDLR,CALM1	.
GO: Molecular Function	GO:0005518	collagen binding	0.001636	5	ITGB1,NID2,DDR2,THBS1,SMAD7	.
GO: Molecular Function	GO:0015485	cholesterol binding	0.001645	4	ABCA1,APOD,APOE,ABCG1	.
GO: Molecular Function	GO:0008289	lipid binding	0.001774	18	ABCA1,MAP1B,SPTBN1,ESRRG,DYSF,PGRMC2,CPNE3,HSD11B1,CAVIN2,LBP,APOD,APOE,GSTM5,THBS1,ABCG1,IGF1,ATP1A2,IL2	.
GO: Molecular Function	GO:0043539	protein serine/threonine kinase activator activity	0.001862	3	CALM1,IGF1,LTF	.
GO: Molecular Function	GO:0017046	peptide hormone binding	0.00195	4	PIK3R1,NPR3,LEPR,IGF1R	.
GO: Molecular Function	GO:0043559	insulin binding	0.00203	2	PIK3R1,IGF1R	.
GO: Molecular Function	GO:0032934	sterol binding	0.002477	4	ABCA1,APOD,APOE,ABCG1	.
GO: Molecular Function	GO:0005168	neurotrophin TRKA receptor binding	0.002819	2	PIK3R1,NGFR	.
GO: Molecular Function	GO:0043184	vascular endothelial growth factor receptor 2 binding	0.002819	2	VEGFD,VEGFA	.
GO: Molecular Function	GO:0051393	alpha-actinin binding	0.003109	3	SYNPO2,ITGB1,PALLD	.
GO: Molecular Function	GO:0005167	neurotrophin TRK receptor binding	0.00373	2	PIK3R1,NGFR	.
GO: Molecular Function	GO:0097493	structural molecule activity conferring elasticity	0.00373	2	FBN1,AHNAK	.
GO: Molecular Function	GO:0001849	complement component C1q binding	0.00373	2	PTX3,C4A	.
GO: Molecular Function	GO:0003779	actin binding	0.003825	12	TPM4,SYNPO2,MAP1B,SPTBN1,TMOD2,ITGB1,TLN2,CAP2,SORBS1,PARVA,TNS1,PALLD	.
GO: Molecular Function	GO:0008134	transcription factor binding	0.004206	15	BCL2,PPP1R13L,KLF4,JUN,JUNB,JUND,PIK3R1,NFKB1,HSPA1A,FOS,RELA,SORBS1,OPTN,ARNTL,EGR1	.
GO: Molecular Function	GO:0004866	endopeptidase inhibitor activity	0.004332	7	PTTG1,TNFSF14,SERPINA1,C4A,CST1,CST2,SLPI	.
GO: Molecular Function	GO:0050840	extracellular matrix binding	0.004345	4	ITGB1,VEGFA,THBS1,CYR61	.
GO: Molecular Function	GO:0051371	muscle alpha-actinin binding	0.004758	2	SYNPO2,PALLD	.
GO: Molecular Function	GO:0035014	phosphatidylinositol 3-kinase regulator activity	0.004758	2	KLF4,PIK3R1	.
GO: Molecular Function	GO:0004869	cysteine-type endopeptidase inhibitor activity	0.004928	4	PTTG1,TNFSF14,CST1,CST2	.
GO: Molecular Function	GO:0061135	endopeptidase regulator activity	0.005221	7	PTTG1,TNFSF14,SERPINA1,C4A,CST1,CST2,SLPI	.
GO: Molecular Function	GO:0001205	transcriptional activator activity, RNA polymerase II distal enhancer sequence-specific DNA binding	0.005255	3	NFKB1,REL,RELA	.
GO: Molecular Function	GO:0030971	receptor tyrosine kinase binding	0.005561	4	MYOC,PTPN11,PIK3R1,CPNE3	.
GO: Molecular Function	GO:0030414	peptidase inhibitor activity	0.005714	7	PTTG1,TNFSF14,SERPINA1,C4A,CST1,CST2,SLPI	.
GO: Molecular Function	GO:0030235	nitric-oxide synthase regulator activity	0.005902	2	HSP90AA1,CALM1	.
GO: Molecular Function	GO:0004176	ATP-dependent peptidase activity	0.005902	2	LONRF2,YME1L1	.
GO: Molecular Function	GO:0008440	inositol-1,4,5-trisphosphate 3-kinase activity	0.005902	2	IP6K2,CALM1	.
GO: Molecular Function	GO:0042277	peptide binding	0.006038	9	ITGB1,PIK3R1,NGFR,NPR3,APOE,LEPR,GSTM3,IGF1R,SORL1	.
GO: Molecular Function	GO:0060590	ATPase regulator activity	0.00631	3	HSPH1,DNAJB1,TOR1AIP1	.
GO: Biological Process	GO:0009891	positive regulation of biosynthetic process	3.033e-21	75	IL12B,SP3,IL15,ABCA1,IL17A,IL18,TRIM25,ESRRG,HSPH1,IRF1,KLF4,ZNF467,STAT1,LRP8,CDC7,ADM,CSRNP1,JUN,JUNB,JUND,PTX3,PIK3R1,NFKB1,NFKB2,IL21,MITF,KDR,GNAL,HSPA1A,PID1,IL33,RAB27A,CAVIN2,CAP2,HSP90AA1,COL1A1,VEGFA,CALM1,FOS,DDR2,OSR2,REL,RELA,RELB,SORBS1,EBF1,LBP,APOE,TEAD4,SIX1,PPM1A,LIF,RHOQ,THBS1,ABCG1,ARNTL,NAMPT,IGF1,IGF1R,THRB,CYR61,EGR1,TNFRSF8,CTGF,TNF,CDK1,LTF,IL1A,IL1B,IL2,MUC1,IL4,TOP2A,SO…	.
GO: Biological Process	GO:0045595	regulation of cell differentiation	7.267e-23	72	IL12A,IL12B,IL15,ABCA1,IL17A,IL18,MAP1B,TNFSF14,MYOC,IRF1,LMO3,BCL2,PPP1R13L,EZH2,KLF4,ITGB1,FGF18,STAT1,CEACAM1,LRP8,ADM,WISP1,S100B,JUN,JUNB,JUND,PER2,ADAMTS9,PIK3R1,NFKB1,IL21,MITF,NGFR,KDR,SDC2,LDLRAD4,HSP90AA1,COL1A1,VEGFA,COL3A1,COL5A1,VLDLR,NEDD4L,FOS,CARMIL1,DDR2,RELA,APOE,TEAD4,SIX1,POSTN,LIF,ABCG1,ARNTL,IGF1,IGF1R,THPO,THRB,CYR61,LTA,CTGF,TNF,CDK1,LTF,IL1A,IL1B,IL2,IL4,PHLDB2,SOD2,SMAD7…	.
GO: Biological Process	GO:0042127	regulation of cell proliferation	5.851e-22	70	IL12A,IL12B,CDKN3,IL15,PTTG1,IL18,TNFSF12,AIMP1,IRF1,BCL2,EZH2,KLF4,NDRG2,ITGB1,FGF18,STAT1,CEACAM1,CDC7,ADM,WISP1,S100B,JUN,JUNB,JUND,PER2,PIK3R1,IL21,MITF,NGFR,KDR,C5AR1,VEGFD,PID1,VCAM1,VEGFA,NPR3,WARS,FOXP2,TNC,DDR2,OSR2,RELA,APOD,APOE,SIX1,CXCL2,CCND2,TXNIP,LIF,TGM2,THBS1,OPTN,NAMPT,IGF1,IGF1R,THPO,THRB,CYR61,EGR1,TNFRSF8,LTA,CTGF,TNF,CDK1,LTF,IL1A,IL1B,IL2,IL4,SOD2	.
GO: Biological Process	GO:0031328	positive regulation of cellular biosynthetic process	1.624e-18	70	IL12B,SP3,IL15,ABCA1,IL17A,TRIM25,ESRRG,HSPH1,IRF1,KLF4,ZNF467,STAT1,LRP8,CDC7,ADM,CSRNP1,JUN,JUNB,JUND,PTX3,PIK3R1,NFKB1,NFKB2,IL21,MITF,GNAL,HSPA1A,PID1,IL33,CAVIN2,CAP2,HSP90AA1,COL1A1,VEGFA,CALM1,FOS,DDR2,OSR2,REL,RELA,RELB,SORBS1,EBF1,LBP,APOE,TEAD4,SIX1,PPM1A,LIF,RHOQ,THBS1,ARNTL,NAMPT,IGF1,IGF1R,THRB,CYR61,EGR1,TNFRSF8,TNF,CDK1,LTF,IL1A,IL1B,IL2,MUC1,IL4,TOP2A,SOD2,SMAD7	.
GO: Biological Process	GO:0051240	positive regulation of multicellular organismal process	4.211e-22	69	EPHX2,IL12A,IL12B,IL15,IL17A,IL18,MAP1B,TNFSF12,IL17B,SPTBN1,IRF1,BCL2,EZH2,ITGB1,FGF18,LRP8,ADM,WISP1,JUN,JUND,FCN1,PIK3R1,NFKB1,NFKB2,IL21,NGFR,KDR,C5AR1,VEGFD,HSPA1A,IL33,HSP90AA1,COL1A1,VEGFA,VLDLR,NEDD4L,FOXP2,FOS,DDR2,OSR2,REL,RELA,LBP,APOE,TEAD4,SIX1,CXCL2,POSTN,LIF,THBS1,ARNTL,IGF1,IGF1R,THPO,THRB,CYR61,EGR1,TNFRSF8,LTA,CTGF,TNF,CDK1,LTF,IL1A,IL1B,MAPK13,IL2,IL4,PHLDB2	.
GO: Biological Process	GO:0009719	response to endogenous stimulus	3.195e-20	69	ABCA1,IL17A,IL18,TRIM25,ESRRG,IRF1,LMO3,BCL2,EZH2,KLF4,ITGB1,FGF18,STAT1,CEACAM1,ADM,S100B,JUN,JUNB,JUND,SERPINA1,PTPN11,FBN1,PIK3R1,NFKB1,PGRMC2,NGFR,KDR,ALAD,GNAL,C5AR1,PID1,SDC2,LDLRAD4,VCAM1,HSP90AA1,COL1A1,COL3A1,VLDLR,CALM1,TNC,FOS,GRB14,RELA,SORBS1,CBS,LEPR,PPM1A,GSTM3,TXNIP,POSTN,RHOQ,THBS1,ABCG1,ARNTL,SLC9A3,NAMPT,IGF1,IGF1R,THRB,CYR61,EGR1,LOX,AACS,CTGF,TNF,CDK1,ATP1A2,IL1B,SMAD7	.
GO: Biological Process	GO:2000026	regulation of multicellular organismal development	1.286e-17	68	IL12A,IL12B,IL15,IL17A,MAP1B,TNFSF12,TCIM,IRF1,BCL2,EZH2,KLF4,ITGB1,FGF18,STAT1,CEACAM1,LRP8,ADM,WISP1,S100B,JUN,PER2,ADAMTS9,PIK3R1,IL21,MITF,NGFR,KDR,C5AR1,SDC2,LDLRAD4,HSP90AA1,COL1A1,VEGFA,COL3A1,COL5A1,VLDLR,WARS,NEDD4L,FOXP2,FOS,DDR2,OSR2,RELA,APOE,SIX1,CXCL2,RSPO3,LIF,THBS1,ARNTL,IGF1,IGF1R,THPO,THRB,CYR61,EGR1,LTA,CTGF,TNF,CDK1,LTF,IL1A,IL1B,IL2,IL4,PHLDB2,SMAD7,SORL1	.
GO: Biological Process	GO:1901700	response to oxygen-containing compound	1.174e-20	67	IL12A,IL12B,IL15,ABCA1,IL17A,IL18,HSPH1,IRF1,BCL2,EZH2,KLF4,ITGB1,STAT1,CEACAM1,LRP8,ADM,JUN,JUNB,JUND,SERPINA1,PTPN11,FBN1,PIK3R1,NFKB1,NFKB2,NGFR,ALAD,C5AR1,PID1,VCAM1,COL1A1,COL3A1,VLDLR,CALM1,TNC,FOS,GRB14,RELA,SORBS1,LBP,APOD,APOE,CXCL2,CBS,LEPR,TXNIP,POSTN,RHOQ,THBS1,NAMPT,IGF1,IGF1R,EGR1,TNFRSF8,SLPI,AACS,FZD10,LTA,CTGF,TNF,CDK1,LTF,ATP1A2,IL1B,IL2,IL4,SOD2	.
GO: Biological Process	GO:0040011	locomotion	5.609e-19	67	IL12A,IL12B,IL18,TRIM25,TNFSF14,TNFSF12,AIMP1,MYOC,IL17B,SPTBN1,ZFAND5,BCL2,KLF4,ITGB1,FGF18,STAT1,CEACAM1,LRP8,JUN,PTPN11,FCN1,PTX3,PIK3R1,MITF,CPNE3,NGFR,KDR,C5AR1,VEGFD,HSPA1A,SDC2,IL33,LDLRAD4,VCAM1,WWC1,HSP90AA1,COL1A1,VEGFA,COL3A1,COL5A1,CARMIL1,DDR2,GRB14,LBP,APOD,APOE,SIX1,CXCL2,POSTN,THBS1,IGF1,IGF1R,CYR61,EGR1,PARVA,CTGF,TNF,CDK1,ATP1A2,IL1A,IL1B,TNS1,IL4,PALLD,PHLDB2,SMAD7,SORL1	.
GO: Biological Process	GO:0006928	movement of cell or subcellular component	3.875e-17	67	TPM4,IL12A,IL12B,IL18,MAP1B,TNFSF14,TNFSF12,AIMP1,MYOC,IL17B,SPTBN1,ZFAND5,BCL2,KLF4,ITGB1,FGF18,STAT1,CEACAM1,LRP8,JUN,PTPN11,PIK3R1,MITF,CPNE3,NGFR,KDR,C5AR1,VEGFD,SDC2,IL33,LDLRAD4,VCAM1,WWC1,HSP90AA1,KIF11,COL1A1,VEGFA,COL3A1,COL5A1,NEDD4L,CARMIL1,DDR2,GRB14,LBP,APOD,APOE,SIX1,CXCL2,POSTN,THBS1,IGF1,IGF1R,CYR61,EGR1,PARVA,CTGF,TNF,CDK1,ATP1A2,IL1A,IL1B,TNS1,IL4,PALLD,PHLDB2,SMAD7,SORL1	.
GO: Biological Process	GO:0051173	positive regulation of nitrogen compound metabolic process	2.943e-15	65	SP3,ABCA1,IL17A,TRIM25,ESRRG,HSPH1,IRF1,KLF4,ZNF467,STAT1,LRP8,CDC7,ADM,CSRNP1,JUN,JUNB,JUND,PTX3,PIK3R1,NFKB1,NFKB2,MITF,GNAL,HSPA1A,PID1,IL33,CAVIN2,CAP2,HSP90AA1,COL1A1,VEGFA,CALM1,FOS,DDR2,OSR2,REL,RELA,RELB,EBF1,APOE,TEAD4,SIX1,PPM1A,LIF,RHOQ,THBS1,ARNTL,NAMPT,IGF1,IGF1R,THRB,CYR61,EGR1,TNFRSF8,TNF,CDK1,LTF,IL1A,IL1B,IL2,MUC1,IL4,TOP2A,SOD2,SMAD7	.
GO: Biological Process	GO:0010557	positive regulation of macromolecule biosynthetic process	1.442e-16	64	IL12B,SP3,IL15,IL17A,IL18,TRIM25,ESRRG,HSPH1,IRF1,KLF4,ZNF467,STAT1,LRP8,CDC7,CSRNP1,JUN,JUNB,JUND,PIK3R1,NFKB1,NFKB2,IL21,MITF,KDR,HSPA1A,PID1,IL33,CAVIN2,COL1A1,VEGFA,FOS,DDR2,OSR2,REL,RELA,RELB,SORBS1,EBF1,LBP,TEAD4,SIX1,PPM1A,LIF,RHOQ,THBS1,ARNTL,NAMPT,IGF1,IGF1R,THRB,CYR61,EGR1,TNFRSF8,CTGF,TNF,CDK1,LTF,IL1A,IL1B,IL2,MUC1,IL4,TOP2A,SMAD7	.
GO: Biological Process	GO:1902531	regulation of intracellular signal transduction	1.61e-16	64	IL12A,IL12B,IL15,ABCA1,IL18,TRIM25,TNFSF14,MYOC,HSPH1,TCIM,IRF1,LMO3,BCL2,PPP1R13L,EZH2,KLF4,NDRG2,ITGB1,FGF18,STAT1,CEACAM1,S100B,JUN,PTPN11,PIK3R1,IL21,NGFR,KDR,C5AR1,ARHGEF37,HSPA1A,WWC1,VEGFA,COL3A1,CALM1,REL,RELA,APOE,CBS,LEPR,PPM1A,LIF,RHOQ,TGM2,THBS1,OPTN,ARNTL,IGF1,IGF1R,THPO,CYR61,FZD10,CTGF,TNF,CDK1,LTF,IL1A,IL1B,IL2,MUC1,IL4,SOD2,SORL1,HELLS	.
GO: Biological Process	GO:0051094	positive regulation of developmental process	1.094e-21	62	IL12A,IL12B,IL15,IL17A,MAP1B,TNFSF14,TNFSF12,MYOC,IRF1,LMO3,BCL2,PPP1R13L,EZH2,ITGB1,FGF18,LRP8,ADM,WISP1,JUN,JUNB,JUND,ADAMTS9,PIK3R1,NFKB1,IL21,NGFR,KDR,C5AR1,HSP90AA1,COL1A1,VEGFA,VLDLR,NEDD4L,FOXP2,FOS,CARMIL1,DDR2,OSR2,RELA,APOE,TEAD4,SIX1,CXCL2,LIF,THBS1,ARNTL,IGF1,IGF1R,THPO,THRB,CYR61,EGR1,LTA,CTGF,TNF,CDK1,LTF,IL1A,IL1B,IL2,IL4,PHLDB2	.
GO: Biological Process	GO:0006915	apoptotic process	8.493e-14	62	IL12A,IL12B,IL17A,IL18,TNFSF14,TNFSF12,AIMP1,HSPH1,TCIM,IRF1,BCL2,PPP1R13L,KLF4,ITGB1,STAT1,CEACAM1,ADM,CSRNP1,S100B,JUN,GGCT,PIK3R1,NFKB1,IL21,BUB1B,MITF,NGFR,KDR,C5AR1,HSPA1A,IL33,IP6K2,HSP90AA1,VEGFA,PRUNE2,TP53I3,RELA,APOE,SIX1,CBS,TXNIP,TGM2,THBS1,OPTN,IGF1,IGF1R,CYR61,EGR1,TNFRSF8,LTA,CTGF,TNF,CDK1,LTF,IL1A,IL1B,IL2,MUC1,IL4,TOP2A,SOD2,HELLS	.
GO: Biological Process	GO:0012501	programmed cell death	1.666e-13	62	IL12A,IL12B,IL17A,IL18,TNFSF14,TNFSF12,AIMP1,HSPH1,TCIM,IRF1,BCL2,PPP1R13L,KLF4,ITGB1,STAT1,CEACAM1,ADM,CSRNP1,S100B,JUN,GGCT,PIK3R1,NFKB1,IL21,BUB1B,MITF,NGFR,KDR,C5AR1,HSPA1A,IL33,IP6K2,HSP90AA1,VEGFA,PRUNE2,TP53I3,RELA,APOE,SIX1,CBS,TXNIP,TGM2,THBS1,OPTN,IGF1,IGF1R,CYR61,EGR1,TNFRSF8,LTA,CTGF,TNF,CDK1,LTF,IL1A,IL1B,IL2,MUC1,IL4,TOP2A,SOD2,HELLS	.
GO: Biological Process	GO:0006955	immune response	2.805e-17	61	CFH,IL12A,IL12B,IL15,IL32,IL17A,IL18,TRIM25,TNFSF14,TNFSF12,IL17B,TCIM,IRF1,BCL2,ITGB1,GEM,STAT1,CEACAM1,ADM,S100B,JUN,PTPN11,FCN1,PTX3,PIK3R1,NFKB1,NFKB2,IL21,NGFR,C4A,C5AR1,HSPA1A,IL33,RAB27A,VCAM1,IP6K2,HSP90AA1,COL1A1,VEGFA,COL3A1,TANK,CALM1,FOS,REL,RELA,RELB,LBP,CXCL2,LIF,THBS1,IGF1R,EGR1,TNFRSF8,SLPI,LTA,TNF,LTF,IL1A,IL1B,IL2,IL4	.
GO: Biological Process	GO:0045935	positive regulation of nucleobase-containing compound metabolic process	3.429e-14	61	SP3,ABCA1,IL17A,TRIM25,ESRRG,HSPH1,IRF1,KLF4,ZNF467,STAT1,LRP8,CDC7,ADM,CSRNP1,JUN,JUNB,JUND,PIK3R1,NFKB1,NFKB2,MITF,GNAL,HSPA1A,PID1,IL33,CAVIN2,CAP2,COL1A1,VEGFA,CALM1,FOS,DDR2,OSR2,REL,RELA,RELB,EBF1,APOE,TEAD4,SIX1,PPM1A,LIF,RHOQ,ARNTL,NAMPT,IGF1,IGF1R,THRB,CYR61,EGR1,TNFRSF8,TNF,CDK1,LTF,IL1A,IL1B,IL2,MUC1,IL4,TOP2A,SMAD7	.
GO: Biological Process	GO:0016477	cell migration	1.273e-20	60	IL12A,IL12B,IL18,TNFSF14,TNFSF12,AIMP1,MYOC,IL17B,ZFAND5,BCL2,KLF4,ITGB1,FGF18,STAT1,CEACAM1,LRP8,JUN,PTPN11,PIK3R1,MITF,CPNE3,KDR,C5AR1,VEGFD,SDC2,IL33,LDLRAD4,VCAM1,WWC1,HSP90AA1,COL1A1,VEGFA,COL3A1,COL5A1,CARMIL1,DDR2,GRB14,LBP,APOD,APOE,SIX1,CXCL2,POSTN,THBS1,IGF1,IGF1R,CYR61,EGR1,PARVA,CTGF,TNF,CDK1,IL1A,IL1B,TNS1,IL4,PALLD,PHLDB2,SMAD7,SORL1	.
GO: Biological Process	GO:0051674	localization of cell	1.259e-18	60	IL12A,IL12B,IL18,TNFSF14,TNFSF12,AIMP1,MYOC,IL17B,ZFAND5,BCL2,KLF4,ITGB1,FGF18,STAT1,CEACAM1,LRP8,JUN,PTPN11,PIK3R1,MITF,CPNE3,KDR,C5AR1,VEGFD,SDC2,IL33,LDLRAD4,VCAM1,WWC1,HSP90AA1,COL1A1,VEGFA,COL3A1,COL5A1,CARMIL1,DDR2,GRB14,LBP,APOD,APOE,SIX1,CXCL2,POSTN,THBS1,IGF1,IGF1R,CYR61,EGR1,PARVA,CTGF,TNF,CDK1,IL1A,IL1B,TNS1,IL4,PALLD,PHLDB2,SMAD7,SORL1	.
GO: Biological Process	GO:0048870	cell motility	1.259e-18	60	IL12A,IL12B,IL18,TNFSF14,TNFSF12,AIMP1,MYOC,IL17B,ZFAND5,BCL2,KLF4,ITGB1,FGF18,STAT1,CEACAM1,LRP8,JUN,PTPN11,PIK3R1,MITF,CPNE3,KDR,C5AR1,VEGFD,SDC2,IL33,LDLRAD4,VCAM1,WWC1,HSP90AA1,COL1A1,VEGFA,COL3A1,COL5A1,CARMIL1,DDR2,GRB14,LBP,APOD,APOE,SIX1,CXCL2,POSTN,THBS1,IGF1,IGF1R,CYR61,EGR1,PARVA,CTGF,TNF,CDK1,IL1A,IL1B,TNS1,IL4,PALLD,PHLDB2,SMAD7,SORL1	.
GO: Biological Process	GO:0031399	regulation of protein modification process	1.534e-13	60	IL12A,IL12B,CDKN3,IL15,IL18,MYOC,HSPH1,IRF1,LMO3,BCL2,EZH2,KLF4,NDRG2,ITGB1,FGF18,CEACAM1,LRP8,JUN,PTPN11,PER2,PIK3R1,IL21,BUB1B,NGFR,KDR,C5AR1,HSPA1A,PID1,LDLRAD4,WWC1,HSP90AA1,CRTAP,VEGFA,VLDLR,CALM1,DDR2,APOE,CBS,LEPR,CCND2,LIF,THBS1,IGF1,IGF1R,THPO,CYR61,EGR1,FANCI,FZD10,CTGF,TNF,CDK1,LTF,IL1A,IL1B,IL2,MUC1,IL4,SMAD7,SORL1	.
GO: Biological Process	GO:0010628	positive regulation of gene expression	4.812e-13	60	EPHX2,SP3,IL17A,IL18,TRIM25,ESRRG,HSPH1,IRF1,KLF4,ZNF467,STAT1,LRP8,CSRNP1,JUN,JUNB,JUND,PIK3R1,NFKB1,NFKB2,MITF,HSPA1A,PID1,IL33,RAB27A,CAVIN2,COL1A1,VEGFA,TNC,FOS,DDR2,OSR2,REL,RELA,RELB,EBF1,TEAD4,SIX1,PPM1A,LIF,RHOQ,THBS1,ARNTL,NAMPT,IGF1,IGF1R,THRB,CYR61,EGR1,TNFRSF8,CTGF,TNF,CDK1,LTF,IL1A,IL1B,IL2,MUC1,IL4,TOP2A,SMAD7	.
GO: Biological Process	GO:0019220	regulation of phosphate metabolic process	7.01e-14	59	IL12A,IL12B,CDKN3,IL15,ABCA1,IL18,MYOC,HSPH1,IRF1,LMO3,BCL2,EZH2,KLF4,NDRG2,ITGB1,FGF18,CEACAM1,LRP8,ADM,JUN,PTPN11,PIK3R1,IL21,NGFR,KDR,GNAL,C5AR1,HSD11B1,PID1,LDLRAD4,CAP2,WWC1,VEGFA,VLDLR,NPR3,CALM1,DDR2,APOE,CBS,LEPR,CCND2,LIF,THBS1,IGF1,IGF1R,THPO,CYR61,DNAJC15,FZD10,CTGF,TNF,CDK1,LTF,IL1A,IL1B,IL2,IL4,SMAD7,SORL1	.
GO: Biological Process	GO:0051174	regulation of phosphorus metabolic process	9.661e-14	59	IL12A,IL12B,CDKN3,IL15,ABCA1,IL18,MYOC,HSPH1,IRF1,LMO3,BCL2,EZH2,KLF4,NDRG2,ITGB1,FGF18,CEACAM1,LRP8,ADM,JUN,PTPN11,PIK3R1,IL21,NGFR,KDR,GNAL,C5AR1,HSD11B1,PID1,LDLRAD4,CAP2,WWC1,VEGFA,VLDLR,NPR3,CALM1,DDR2,APOE,CBS,LEPR,CCND2,LIF,THBS1,IGF1,IGF1R,THPO,CYR61,DNAJC15,FZD10,CTGF,TNF,CDK1,LTF,IL1A,IL1B,IL2,IL4,SMAD7,SORL1	.
GO: Biological Process	GO:0006357	regulation of transcription by RNA polymerase II	2.908e-12	59	SP3,IL17A,ESRRG,HSPH1,IRF1,PPP1R13L,EZH2,KLF4,ZNF467,STAT1,LRP8,CSRNP1,JUN,JUNB,JUND,FBN1,PER3,PER2,PIK3R1,NFKB1,NFKB2,MITF,KDR,PID1,IL33,CAVIN2,WWC1,VEGFA,VLDLR,NEDD4L,FOXP2,FOS,OSR2,REL,RELA,RELB,EBF1,XPO1,TEAD4,SIX1,PPM1A,TXNIP,LIF,RHOQ,ARNTL,NAMPT,IGF1,THRB,CYR61,EGR1,TNF,IL1A,IL1B,IL2,MUC1,IL4,TOP2A,SOD2,SMAD7	.
GO: Biological Process	GO:0006468	protein phosphorylation	6.313e-12	59	IL12A,IL12B,CDKN3,IL15,IL18,MYOC,SPTBN1,HSPH1,IRF1,LMO3,BCL2,EZH2,KLF4,NDRG2,ITGB1,FGF18,CEACAM1,LRP8,CDC7,JUN,PTPN11,PIK3R1,NFKB1,IL21,BUB1B,CPNE3,NGFR,KDR,C5AR1,PID1,LDLRAD4,WWC1,HSP90AA1,VEGFA,VLDLR,CALM1,DDR2,APOE,CBS,LEPR,CCND2,LIF,THBS1,IGF1,IGF1R,THPO,CYR61,FZD10,CTGF,TNF,CDK1,LTF,IL1A,IL1B,MAPK13,IL2,IL4,SMAD7,SORL1	.
GO: Biological Process	GO:0033993	response to lipid	2.69e-24	58	IL12A,IL12B,IL15,ABCA1,IL17A,IL18,TRIM25,ESRRG,LMO3,BCL2,EZH2,KLF4,ITGB1,STAT1,LRP8,ADM,S100B,JUN,JUNB,JUND,PIK3R1,NFKB1,NFKB2,PGRMC2,NGFR,ALAD,C5AR1,PID1,VCAM1,HSP90AA1,COL1A1,VLDLR,CALM1,TNC,FOS,RELA,LBP,CXCL2,GSTM3,TXNIP,POSTN,THBS1,ABCG1,ARNTL,SLC9A3,IGF1,THRB,TNFRSF8,LOX,SLPI,AACS,FZD10,LTA,CTGF,TNF,LTF,ATP1A2,IL1B	.
GO: Biological Process	GO:0009628	response to abiotic stimulus	1.367e-20	58	IL12A,IL12B,IL18,TNFSF14,PCLAF,HSPH1,TCIM,IRF1,BCL2,ITGB1,STAT1,ADM,S100B,JUN,JUNB,JUND,KCND2,PIK3R1,NFKB1,KCNK3,NGFR,KDR,ALAD,VEGFD,HSPA1A,HSPA1L,SDC2,HSPB8,VCAM1,HSP90AA1,COL1A1,VEGFA,COL3A1,DNAJB1,VLDLR,NEDD4L,CALM1,FOXP2,TNC,FOS,DTL,RELA,RELB,CBS,TXNIP,POSTN,THBS1,IGF1,EGR1,TNFRSF8,LTA,CTGF,TNF,ATP1A2,IL1A,IL1B,MAPK13,SOD2	.
GO: Biological Process	GO:0051247	positive regulation of protein metabolic process	6.099e-15	58	IL12A,IL12B,IL15,IL18,TNFSF12,HSPH1,IRF1,BCL2,EZH2,KLF4,ITGB1,FGF18,STAT1,CEACAM1,LRP8,JUN,PTPN11,PIK3R1,IL21,BUB1B,NGFR,KDR,C5AR1,IL33,WWC1,VEGFA,VLDLR,NEDD4L,CALM1,DDR2,REL,RELA,LBP,APOE,LEPR,CCND2,PDIA4,LIF,THBS1,IGF1,IGF1R,THPO,CYR61,TNFRSF8,FANCI,SH3D19,FZD10,CTGF,TNF,CDK1,LTF,IL1A,IL1B,IL2,MUC1,IL4,SMAD7,SORL1	.
GO: Biological Process	GO:0006952	defense response	1.786e-14	58	CFH,EPHX2,IL12A,IL12B,IL15,IL32,IL17A,IL18,TRIM25,MYOM1,AIMP1,IL17B,IRF1,BCL2,KLF4,ITGB1,STAT1,ADM,S100B,SERPINA1,PTPN11,FCN1,PTX3,NFKB1,NFKB2,IL21,NGFR,C4A,C5AR1,HSPA1A,IL33,RAB27A,VCAM1,IP6K2,TANK,FOS,REL,RELA,RELB,LBP,APOD,APOE,TEAD4,CXCL2,TGM2,THBS1,OPTN,EGR1,TNFRSF8,SLPI,LTA,TNF,LTF,IL1A,IL1B,MAPK13,IL2,IL4	.
GO: Biological Process	GO:0023056	positive regulation of signaling	2.384e-14	58	IL12A,IL12B,IL15,IL18,TRIM25,TNFSF14,TNFSF12,MYOC,TCIM,TMOD2,LMO3,BCL2,EZH2,ITGB1,FGF18,CEACAM1,S100B,JUN,PTPN11,PIK3R1,NFKB1,IL21,NGFR,KDR,C5AR1,HSPA1A,WWC1,COL1A1,VEGFA,COL3A1,CALM1,ADAMTS3,GRB14,REL,RELA,SORBS1,LBP,LEPR,PPM1A,RSPO3,LIF,TGM2,THBS1,ARNTL,IGF1,IGF1R,THPO,CYR61,AACS,FZD10,CTGF,TNF,CDK1,LTF,IL1A,IL1B,IL2,IL4	.
GO: Biological Process	GO:0010647	positive regulation of cell communication	4.216e-14	58	IL12A,IL12B,IL15,IL18,TRIM25,TNFSF14,TNFSF12,MYOC,TCIM,TMOD2,LMO3,BCL2,EZH2,ITGB1,FGF18,CEACAM1,S100B,JUN,PTPN11,PIK3R1,NFKB1,IL21,NGFR,KDR,C5AR1,HSPA1A,WWC1,COL1A1,VEGFA,COL3A1,CALM1,ADAMTS3,GRB14,REL,RELA,SORBS1,LBP,LEPR,PPM1A,RSPO3,LIF,TGM2,THBS1,ARNTL,IGF1,IGF1R,THPO,CYR61,AACS,FZD10,CTGF,TNF,CDK1,LTF,IL1A,IL1B,IL2,IL4	.
GO: Biological Process	GO:0051049	regulation of transport	3.242e-11	58	IL12B,ABCA1,IL17A,IL18,MAP1B,TNFSF14,SPTBN1,TCIM,BCL2,ITGB1,CEACAM1,PTPN11,PER2,KCND2,FCN1,PTX3,PIK3R1,AHNAK,NFKB1,NGFR,KCNAB1,C4A,PLCB4,HSPA1A,HSPA1L,PID1,IL33,RAB27A,WWC1,HSP90AA1,VEGFA,NEDD4L,CALM1,SORBS1,LBP,XPO1,APOD,APOE,CXCL2,LEPR,PPM1A,POSTN,LIF,RHOQ,THBS1,ABCG1,ARNTL,SLC9A3,IGF1,AACS,TNF,CDK1,ATP1A2,IL1A,IL1B,IL2,IL4,SORL1	.
GO: Biological Process	GO:0009967	positive regulation of signal transduction	7.455e-16	57	IL12A,IL12B,IL15,IL18,TRIM25,TNFSF14,TNFSF12,MYOC,TCIM,TMOD2,LMO3,BCL2,EZH2,ITGB1,FGF18,CEACAM1,S100B,JUN,PTPN11,PIK3R1,NFKB1,IL21,NGFR,KDR,C5AR1,HSPA1A,WWC1,COL1A1,VEGFA,COL3A1,CALM1,ADAMTS3,GRB14,REL,RELA,SORBS1,LBP,LEPR,PPM1A,RSPO3,LIF,TGM2,THBS1,ARNTL,IGF1,IGF1R,THPO,CYR61,FZD10,CTGF,TNF,CDK1,LTF,IL1A,IL1B,IL2,IL4	.
GO: Biological Process	GO:0010941	regulation of cell death	6.585e-14	57	IL12A,IL12B,IL17A,IL18,TNFSF14,TNFSF12,HSPH1,IRF1,BCL2,KLF4,ITGB1,STAT1,CEACAM1,ADM,WISP1,S100B,JUN,JUNB,JUND,PIK3R1,NFKB1,MITF,NGFR,KDR,C5AR1,HSPA1A,IP6K2,VEGFA,TP53I3,REL,RELA,APOE,SIX1,CBS,TXNIP,TGM2,THBS1,OPTN,IGF1,IGF1R,CYR61,EGR1,TNFRSF8,LTA,CTGF,TNF,CDK1,LTF,IL1A,IL1B,IL2,MUC1,IL4,TOP2A,SOD2,SORL1,HELLS	.
GO: Biological Process	GO:0009725	response to hormone	6.286e-21	54	IL17A,IL18,TRIM25,ESRRG,IRF1,LMO3,BCL2,EZH2,ITGB1,STAT1,CEACAM1,ADM,S100B,JUN,JUNB,JUND,SERPINA1,PTPN11,FBN1,PIK3R1,NFKB1,PGRMC2,NGFR,ALAD,PID1,HSP90AA1,COL1A1,VLDLR,CALM1,TNC,FOS,GRB14,RELA,SORBS1,LEPR,GSTM3,TXNIP,POSTN,RHOQ,THBS1,ABCG1,ARNTL,SLC9A3,NAMPT,IGF1,IGF1R,THRB,EGR1,LOX,AACS,CTGF,TNF,ATP1A2,IL1B	.
GO: Biological Process	GO:0080134	regulation of response to stress	5.447e-13	54	CFH,IL12A,IL12B,IL15,IL17A,IL18,MYOM1,IL17B,HSPH1,IRF1,KLF4,STAT1,CEACAM1,PTPN11,FCN1,PIK3R1,NFKB1,IL21,KDR,C4A,C5AR1,HSPA1A,HSPA1L,IL33,HSPB8,HSP90AA1,VEGFA,DNAJB1,TANK,RELA,RELB,LBP,APOD,APOE,TEAD4,CXCL2,CBS,TGM2,THBS1,ARNTL,IGF1R,FZD10,LTA,CTGF,TNF,LTF,IL1A,IL1B,MAPK13,IL2,MUC1,IL4,PHLDB2,SOD2	.
GO: Biological Process	GO:0009611	response to wounding	1.845e-21	53	CFH,IL12B,IL15,IL17A,IL18,AIMP1,IL17B,IRF1,BCL2,EZH2,KLF4,DYSF,CEACAM1,ADM,JUN,SERPINA1,PTPN11,PIK3R1,NFKB1,IL21,NGFR,C4A,C5AR1,SDC2,IL33,RAB27A,COL1A1,COL3A1,COL5A1,TNC,CARMIL1,RELA,LBP,APOD,APOE,POSTN,TGM2,THBS1,IGF1,IGF1R,CYR61,LOX,LTA,CTGF,TNF,CDK1,IL1A,IL1B,MAPK13,IL2,IL4,PHLDB2,SOD2	.
GO: Biological Process	GO:0002682	regulation of immune system process	3.079e-13	53	CFH,IL12A,IL12B,IL15,IL17A,IL18,MYOM1,TNFSF14,HSPH1,TCIM,IRF1,BCL2,ITGB1,STAT1,CEACAM1,JUN,PTPN11,FCN1,PIK3R1,NFKB1,IL21,MITF,KDR,C4A,C5AR1,VEGFD,HSPA1A,IL33,VCAM1,HSP90AA1,COL1A1,VEGFA,COL3A1,TANK,CALM1,FOS,RELA,RELB,LBP,APOD,TEAD4,CXCL2,LIF,THBS1,IGF1,THPO,LTA,TNF,LTF,IL1A,IL1B,IL2,IL4	.
GO: Biological Process	GO:0042325	regulation of phosphorylation	3.419e-13	53	IL12A,IL12B,CDKN3,IL15,IL18,MYOC,HSPH1,IRF1,LMO3,BCL2,EZH2,KLF4,NDRG2,ITGB1,FGF18,CEACAM1,LRP8,JUN,PTPN11,PIK3R1,IL21,NGFR,KDR,C5AR1,PID1,LDLRAD4,WWC1,VEGFA,VLDLR,CALM1,DDR2,APOE,CBS,LEPR,CCND2,LIF,THBS1,IGF1,IGF1R,THPO,CYR61,DNAJC15,FZD10,CTGF,TNF,CDK1,LTF,IL1A,IL1B,IL2,IL4,SMAD7,SORL1	.
GO: Biological Process	GO:1903508	positive regulation of nucleic acid-templated transcription	5.455e-13	53	SP3,IL17A,TRIM25,ESRRG,HSPH1,IRF1,KLF4,ZNF467,STAT1,LRP8,CSRNP1,JUN,JUNB,JUND,PIK3R1,NFKB1,NFKB2,MITF,HSPA1A,PID1,IL33,CAVIN2,COL1A1,VEGFA,FOS,DDR2,OSR2,REL,RELA,RELB,EBF1,TEAD4,SIX1,PPM1A,LIF,RHOQ,ARNTL,NAMPT,IGF1,IGF1R,THRB,CYR61,EGR1,TNFRSF8,TNF,LTF,IL1A,IL1B,IL2,MUC1,IL4,TOP2A,SMAD7	.
GO: Biological Process	GO:0045893	positive regulation of transcription, DNA-templated	5.455e-13	53	SP3,IL17A,TRIM25,ESRRG,HSPH1,IRF1,KLF4,ZNF467,STAT1,LRP8,CSRNP1,JUN,JUNB,JUND,PIK3R1,NFKB1,NFKB2,MITF,HSPA1A,PID1,IL33,CAVIN2,COL1A1,VEGFA,FOS,DDR2,OSR2,REL,RELA,RELB,EBF1,TEAD4,SIX1,PPM1A,LIF,RHOQ,ARNTL,NAMPT,IGF1,IGF1R,THRB,CYR61,EGR1,TNFRSF8,TNF,LTF,IL1A,IL1B,IL2,MUC1,IL4,TOP2A,SMAD7	.
GO: Biological Process	GO:1902680	positive regulation of RNA biosynthetic process	8.637e-13	53	SP3,IL17A,TRIM25,ESRRG,HSPH1,IRF1,KLF4,ZNF467,STAT1,LRP8,CSRNP1,JUN,JUNB,JUND,PIK3R1,NFKB1,NFKB2,MITF,HSPA1A,PID1,IL33,CAVIN2,COL1A1,VEGFA,FOS,DDR2,OSR2,REL,RELA,RELB,EBF1,TEAD4,SIX1,PPM1A,LIF,RHOQ,ARNTL,NAMPT,IGF1,IGF1R,THRB,CYR61,EGR1,TNFRSF8,TNF,LTF,IL1A,IL1B,IL2,MUC1,IL4,TOP2A,SMAD7	.
GO: Biological Process	GO:0051254	positive regulation of RNA metabolic process	2.767e-12	53	SP3,IL17A,TRIM25,ESRRG,HSPH1,IRF1,KLF4,ZNF467,STAT1,LRP8,CSRNP1,JUN,JUNB,JUND,PIK3R1,NFKB1,NFKB2,MITF,HSPA1A,PID1,IL33,CAVIN2,COL1A1,VEGFA,FOS,DDR2,OSR2,REL,RELA,RELB,EBF1,TEAD4,SIX1,PPM1A,LIF,RHOQ,ARNTL,NAMPT,IGF1,IGF1R,THRB,CYR61,EGR1,TNFRSF8,TNF,LTF,IL1A,IL1B,IL2,MUC1,IL4,TOP2A,SMAD7	.
GO: Biological Process	GO:0001932	regulation of protein phosphorylation	7.402e-14	52	IL12A,IL12B,CDKN3,IL15,IL18,MYOC,HSPH1,IRF1,LMO3,BCL2,EZH2,KLF4,NDRG2,ITGB1,FGF18,CEACAM1,LRP8,JUN,PTPN11,PIK3R1,IL21,NGFR,KDR,C5AR1,PID1,LDLRAD4,WWC1,VEGFA,VLDLR,CALM1,DDR2,APOE,CBS,LEPR,CCND2,LIF,THBS1,IGF1,IGF1R,THPO,CYR61,FZD10,CTGF,TNF,CDK1,LTF,IL1A,IL1B,IL2,IL4,SMAD7,SORL1	.
GO: Biological Process	GO:0022610	biological adhesion	2.821e-12	52	IL12A,IL12B,SP3,IL15,IL32,IL18,TNFSF14,AIMP1,MYOC,HSPH1,IRF1,BCL2,KLF4,ITGB1,CEACAM1,WISP1,PTPN11,PIK3R1,IL21,TLN2,KDR,RAB27A,VCAM1,HSP90AA1,COL1A1,VEGFA,COL3A1,COL5A1,NID2,TNC,CARMIL1,DDR2,RELB,SORBS1,APOD,LEPR,POSTN,TGM2,THBS1,IGF1,CYR61,EGR1,PARVA,CTGF,TNF,LTF,IL1B,IL2,MUC1,IL4,PHLDB2,SMAD7	.
GO: Biological Process	GO:0045597	positive regulation of cell differentiation	6.314e-20	51	IL12A,IL12B,IL15,IL17A,MAP1B,TNFSF14,MYOC,IRF1,LMO3,BCL2,PPP1R13L,EZH2,ITGB1,FGF18,LRP8,ADM,WISP1,JUN,JUNB,JUND,ADAMTS9,PIK3R1,NFKB1,IL21,NGFR,KDR,HSP90AA1,COL1A1,VEGFA,VLDLR,NEDD4L,FOS,CARMIL1,DDR2,RELA,APOE,TEAD4,LIF,ARNTL,IGF1,IGF1R,THPO,THRB,CYR61,LTA,CTGF,TNF,LTF,IL1B,IL2,IL4	.
GO: Biological Process	GO:0048585	negative regulation of response to stimulus	5.557e-12	51	IL12B,TNFSF14,MYOC,HSPH1,TCIM,IRF1,LMO3,BCL2,EZH2,KLF4,NDRG2,ITGB1,STAT1,CEACAM1,ADM,FBN1,NFKB1,NGFR,HSPA1A,PID1,IL33,LDLRAD4,WWC1,VEGFA,COL3A1,CALM1,GRB14,RELA,APOD,APOE,LEPR,PPM1A,LIF,THBS1,OPTN,ARNTL,IGF1,IGF1R,EGR1,TNF,LTF,IL1A,IL1B,IL2,MUC1,IL4,PHLDB2,SOD2,SMAD7,SORL1,HELLS	.
GO: Biological Process	GO:0007155	cell adhesion	7.446e-12	51	IL12A,IL12B,SP3,IL15,IL32,IL18,TNFSF14,AIMP1,MYOC,HSPH1,IRF1,BCL2,KLF4,ITGB1,CEACAM1,WISP1,PTPN11,PIK3R1,IL21,TLN2,KDR,RAB27A,VCAM1,HSP90AA1,COL1A1,VEGFA,COL3A1,COL5A1,NID2,TNC,CARMIL1,DDR2,RELB,SORBS1,APOD,LEPR,POSTN,TGM2,THBS1,IGF1,CYR61,EGR1,PARVA,CTGF,TNF,IL1B,IL2,MUC1,IL4,PHLDB2,SMAD7	.
GO: Biological Process	GO:0014070	response to organic cyclic compound	9.69e-18	50	IL15,ABCA1,IL17A,IL18,TRIM25,ESRRG,LMO3,BCL2,EZH2,KLF4,ITGB1,STAT1,LRP8,ADM,S100B,JUN,JUNB,JUND,PIK3R1,NFKB1,PGRMC2,ALAD,GNAL,SDC2,VCAM1,HSP90AA1,COL1A1,CALM1,TNC,FOS,RELA,CBS,GSTM3,TXNIP,POSTN,THBS1,ARNTL,SLC9A3,NAMPT,IGF1,THRB,EGR1,LOX,AACS,CTGF,TNF,CDK1,ATP1A2,IL1B,IL4	.
GO: Biological Process	GO:0032270	positive regulation of cellular protein metabolic process	1.684e-11	50	IL12A,IL12B,IL15,IL18,HSPH1,BCL2,EZH2,KLF4,ITGB1,FGF18,STAT1,CEACAM1,LRP8,JUN,PTPN11,PIK3R1,IL21,BUB1B,NGFR,KDR,C5AR1,IL33,WWC1,VEGFA,VLDLR,CALM1,DDR2,APOE,LEPR,CCND2,PDIA4,LIF,THBS1,IGF1,IGF1R,THPO,CYR61,FANCI,SH3D19,FZD10,CTGF,TNF,CDK1,LTF,IL1A,IL1B,IL2,MUC1,IL4,SMAD7	.
GO: Biological Process	GO:0042981	regulation of apoptotic process	1.99e-11	50	IL12A,IL12B,IL18,TNFSF14,TNFSF12,HSPH1,BCL2,KLF4,ITGB1,STAT1,CEACAM1,ADM,S100B,JUN,PIK3R1,NFKB1,MITF,NGFR,KDR,C5AR1,HSPA1A,IP6K2,VEGFA,TP53I3,RELA,APOE,SIX1,CBS,TXNIP,TGM2,THBS1,OPTN,IGF1,IGF1R,CYR61,EGR1,TNFRSF8,LTA,CTGF,TNF,CDK1,LTF,IL1A,IL1B,IL2,MUC1,IL4,TOP2A,SOD2,HELLS	.
GO: Biological Process	GO:0043067	regulation of programmed cell death	2.97e-11	50	IL12A,IL12B,IL18,TNFSF14,TNFSF12,HSPH1,BCL2,KLF4,ITGB1,STAT1,CEACAM1,ADM,S100B,JUN,PIK3R1,NFKB1,MITF,NGFR,KDR,C5AR1,HSPA1A,IP6K2,VEGFA,TP53I3,RELA,APOE,SIX1,CBS,TXNIP,TGM2,THBS1,OPTN,IGF1,IGF1R,CYR61,EGR1,TNFRSF8,LTA,CTGF,TNF,CDK1,LTF,IL1A,IL1B,IL2,MUC1,IL4,TOP2A,SOD2,HELLS	.
GO: Biological Process	GO:0007049	cell cycle	3.75e-09	50	NUSAP1,IL12A,IL12B,CDKN3,PTTG1,PCLAF,SPTBN1,TCIM,IRF1,BCL2,FOXN3,EZH2,ITGB1,GEM,CDC7,JUN,JUNB,JUND,PTPN11,PER2,BUB1B,CAB39L,PID1,HSP90AA1,KIF11,CALM1,DTL,SMC4,XPO1,PPM1A,ZWINT,CCND2,TXNIP,LIF,THBS1,OPTN,ARNTL,IGF1,IGF1R,FANCI,SEPT11,CTGF,TNF,CDK1,IL1A,IL1B,MAPK13,MUC1,TOP2A,HELLS	.
GO: Biological Process	GO:0008284	positive regulation of cell proliferation	3.246e-19	49	IL12A,IL12B,IL15,IL18,TNFSF12,BCL2,ITGB1,FGF18,STAT1,CEACAM1,CDC7,ADM,WISP1,S100B,JUN,IL21,NGFR,KDR,C5AR1,VEGFD,PID1,VCAM1,VEGFA,FOXP2,TNC,DDR2,OSR2,RELA,SIX1,CXCL2,CCND2,LIF,TGM2,OPTN,NAMPT,IGF1,IGF1R,THPO,THRB,CYR61,EGR1,LTA,CTGF,TNF,CDK1,LTF,IL1B,IL2,IL4	.
GO: Biological Process	GO:0071495	cellular response to endogenous stimulus	1.269e-13	49	IL17A,IL18,ESRRG,IRF1,LMO3,EZH2,KLF4,ITGB1,FGF18,STAT1,CEACAM1,JUN,JUNB,JUND,PTPN11,FBN1,PIK3R1,NFKB1,PGRMC2,NGFR,KDR,PID1,LDLRAD4,COL1A1,COL3A1,VLDLR,TNC,FOS,GRB14,RELA,SORBS1,LEPR,PPM1A,POSTN,RHOQ,THBS1,ARNTL,NAMPT,IGF1,IGF1R,THRB,CYR61,EGR1,AACS,CTGF,TNF,ATP1A2,IL1B,SMAD7	.
GO: Biological Process	GO:0072359	circulatory system development	1.943e-15	47	IL18,TNFSF12,AIMP1,ZFAND5,PPP1R13L,KLF4,ITGB1,FGF18,STAT1,CEACAM1,ADM,WISP1,JUN,JUNB,PTPN11,FBN1,NGFR,KCNAB1,KDR,C5AR1,VEGFD,VCAM1,COL1A1,VEGFA,COL3A1,COL5A1,VLDLR,WARS,APOD,APOE,SIX1,LEPR,RSPO3,LIF,THBS1,IGF1,CYR61,EGR1,LOX,PARVA,CTGF,CDK1,TNFAIP2,IL1A,IL1B,SOD2,SMAD7	.
GO: Biological Process	GO:0072358	cardiovascular system development	1.943e-15	47	IL18,TNFSF12,AIMP1,ZFAND5,PPP1R13L,KLF4,ITGB1,FGF18,STAT1,CEACAM1,ADM,WISP1,JUN,JUNB,PTPN11,FBN1,NGFR,KCNAB1,KDR,C5AR1,VEGFD,VCAM1,COL1A1,VEGFA,COL3A1,COL5A1,VLDLR,WARS,APOD,APOE,SIX1,LEPR,RSPO3,LIF,THBS1,IGF1,CYR61,EGR1,LOX,PARVA,CTGF,CDK1,TNFAIP2,IL1A,IL1B,SOD2,SMAD7	.
GO: Biological Process	GO:0044093	positive regulation of molecular function	6.359e-07	47	IL12B,TRIM25,SPTBN1,HSPH1,BCL2,EZH2,KLF4,ITGB1,FGF18,STAT1,CEACAM1,LRP8,JUN,PTPN11,NFKB1,NFKB2,BUB1B,NGFR,GNAL,C5AR1,ARHGEF37,HSPA1A,CAP2,VEGFA,DNAJB1,VLDLR,NPR3,NEDD4L,CALM1,DDR2,RELA,APOE,CCND2,THBS1,IGF1,CYR61,TNFRSF8,FZD10,CTGF,TNF,CDK1,LTF,IL1B,IL2,TOR1AIP1,IL4,SORL1	.
GO: Biological Process	GO:1901698	response to nitrogen compound	5.462e-16	46	IL17A,IL18,IRF1,BCL2,EZH2,KLF4,STAT1,CEACAM1,ADM,JUN,JUNB,JUND,SERPINA1,PTPN11,FBN1,PIK3R1,NFKB1,NGFR,ALAD,GNAL,C5AR1,PID1,SDC2,VCAM1,COL1A1,COL3A1,VLDLR,CALM1,FOS,GRB14,RELA,SORBS1,CBS,GSTM3,RHOQ,THBS1,NAMPT,IGF1,IGF1R,EGR1,AACS,CTGF,TNF,CDK1,ATP1A2,IL1B	.
GO: Biological Process	GO:0010562	positive regulation of phosphorus metabolic process	8.773e-14	46	IL12A,IL12B,IL15,ABCA1,IL18,HSPH1,BCL2,EZH2,ITGB1,FGF18,CEACAM1,LRP8,ADM,JUN,PTPN11,PIK3R1,IL21,NGFR,KDR,GNAL,C5AR1,PID1,CAP2,WWC1,VEGFA,VLDLR,CALM1,DDR2,APOE,LEPR,CCND2,LIF,THBS1,IGF1,IGF1R,THPO,CYR61,FZD10,CTGF,TNF,CDK1,LTF,IL1A,IL1B,IL2,IL4	.
GO: Biological Process	GO:0045937	positive regulation of phosphate metabolic process	8.773e-14	46	IL12A,IL12B,IL15,ABCA1,IL18,HSPH1,BCL2,EZH2,ITGB1,FGF18,CEACAM1,LRP8,ADM,JUN,PTPN11,PIK3R1,IL21,NGFR,KDR,GNAL,C5AR1,PID1,CAP2,WWC1,VEGFA,VLDLR,CALM1,DDR2,APOE,LEPR,CCND2,LIF,THBS1,IGF1,IGF1R,THPO,CYR61,FZD10,CTGF,TNF,CDK1,LTF,IL1A,IL1B,IL2,IL4	.
GO: Biological Process	GO:0023057	negative regulation of signaling	6.493e-11	45	TNFSF14,MYOC,HSPH1,TCIM,IRF1,LMO3,BCL2,EZH2,KLF4,NDRG2,ITGB1,STAT1,CEACAM1,ADM,PTPN11,FBN1,NGFR,HSPA1A,PID1,LDLRAD4,WWC1,VEGFA,CALM1,GRB14,RELA,APOD,APOE,PPM1A,LIF,THBS1,OPTN,ARNTL,IGF1,IGF1R,EGR1,TNF,LTF,IL1A,IL1B,MUC1,IL4,SOD2,SMAD7,SORL1,HELLS	.
GO: Biological Process	GO:0010648	negative regulation of cell communication	9.906e-11	45	TNFSF14,MYOC,HSPH1,TCIM,IRF1,LMO3,BCL2,EZH2,KLF4,NDRG2,ITGB1,STAT1,CEACAM1,ADM,PTPN11,FBN1,NGFR,HSPA1A,PID1,LDLRAD4,WWC1,VEGFA,CALM1,GRB14,RELA,APOD,APOE,PPM1A,LIF,THBS1,OPTN,ARNTL,IGF1,IGF1R,EGR1,TNF,LTF,IL1A,IL1B,MUC1,IL4,SOD2,SMAD7,SORL1,HELLS	.
GO: Biological Process	GO:0042592	homeostatic process	5.803e-07	45	EPHX2,SP3,ABCA1,IL18,CYBRD1,TNFSF14,MYOC,BCL2,PPP1R13L,EZH2,ITGB1,STAT1,CEACAM1,ADM,S100B,PTPN11,PIK3R1,KCNK3,NGFR,KDR,C5AR1,HSPA1A,VCAM1,VEGFA,NEDD4L,CALM1,APOE,CXCL2,LEPR,PDIA4,TGM2,ABCG1,SLC9A3,IGF1,IGF1R,AACS,CTGF,TNF,LTF,ATP1A2,IL1A,IL1B,IL2,SOD2,SMAD7	.
GO: Biological Process	GO:0010243	response to organonitrogen compound	1.436e-16	44	IL17A,IL18,IRF1,BCL2,EZH2,KLF4,STAT1,CEACAM1,ADM,JUN,JUNB,JUND,SERPINA1,PTPN11,FBN1,PIK3R1,NFKB1,NGFR,ALAD,GNAL,C5AR1,PID1,SDC2,VCAM1,COL1A1,COL3A1,VLDLR,CALM1,FOS,GRB14,RELA,SORBS1,CBS,RHOQ,NAMPT,IGF1,IGF1R,EGR1,AACS,CTGF,TNF,CDK1,ATP1A2,IL1B	.
GO: Biological Process	GO:1902533	positive regulation of intracellular signal transduction	5.571e-15	44	IL12A,IL12B,IL15,IL18,TRIM25,TNFSF14,MYOC,TCIM,BCL2,EZH2,ITGB1,FGF18,CEACAM1,S100B,JUN,PTPN11,IL21,NGFR,KDR,C5AR1,HSPA1A,WWC1,VEGFA,COL3A1,CALM1,REL,RELA,LEPR,PPM1A,LIF,TGM2,THBS1,IGF1,IGF1R,THPO,FZD10,CTGF,TNF,CDK1,LTF,IL1A,IL1B,IL2,IL4	.
GO: Biological Process	GO:1901701	cellular response to oxygen-containing compound	2.644e-14	44	IL12A,IL12B,IL15,ABCA1,IL18,HSPH1,IRF1,EZH2,KLF4,ITGB1,STAT1,CEACAM1,LRP8,PTPN11,FBN1,PIK3R1,NFKB1,NGFR,PID1,VCAM1,COL1A1,COL3A1,VLDLR,TNC,FOS,GRB14,RELA,SORBS1,LBP,LEPR,POSTN,RHOQ,THBS1,NAMPT,IGF1,IGF1R,EGR1,AACS,FZD10,TNF,CDK1,LTF,IL1B,SOD2	.
GO: Biological Process	GO:0045944	positive regulation of transcription by RNA polymerase II	5.773e-13	44	SP3,IL17A,ESRRG,HSPH1,IRF1,KLF4,ZNF467,STAT1,CSRNP1,JUN,JUNB,JUND,PIK3R1,NFKB1,NFKB2,MITF,PID1,IL33,CAVIN2,VEGFA,FOS,OSR2,REL,RELA,RELB,EBF1,TEAD4,SIX1,LIF,RHOQ,ARNTL,NAMPT,IGF1,THRB,CYR61,EGR1,TNF,IL1A,IL1B,IL2,MUC1,IL4,TOP2A,SMAD7	.
GO: Biological Process	GO:0022603	regulation of anatomical structure morphogenesis	1.634e-12	44	IL18,MAP1B,TNFSF14,TNFSF12,MYOC,BCL2,EZH2,KLF4,FGF18,STAT1,CEACAM1,LRP8,CDC7,ADM,S100B,NGFR,KDR,C5AR1,PID1,SDC2,LDLRAD4,COL1A1,VEGFA,COL5A1,WARS,NEDD4L,FOXP2,CARMIL1,OSR2,APOE,SIX1,POSTN,RSPO3,LIF,RHOQ,THBS1,SH3D19,PARVA,TNF,IL1A,IL1B,IL4,PHLDB2,SMAD7	.
GO: Biological Process	GO:0009968	negative regulation of signal transduction	7.613e-12	44	TNFSF14,MYOC,HSPH1,TCIM,IRF1,LMO3,BCL2,EZH2,KLF4,NDRG2,ITGB1,STAT1,CEACAM1,ADM,FBN1,NGFR,HSPA1A,PID1,LDLRAD4,WWC1,VEGFA,CALM1,GRB14,RELA,APOD,APOE,PPM1A,LIF,THBS1,OPTN,ARNTL,IGF1,IGF1R,EGR1,TNF,LTF,IL1A,IL1B,MUC1,IL4,SOD2,SMAD7,SORL1,HELLS	.
GO: Biological Process	GO:0031401	positive regulation of protein modification process	2.906e-11	44	IL12A,IL12B,IL15,IL18,HSPH1,BCL2,EZH2,ITGB1,FGF18,CEACAM1,LRP8,JUN,PTPN11,PIK3R1,IL21,BUB1B,NGFR,KDR,C5AR1,WWC1,VEGFA,VLDLR,CALM1,DDR2,LEPR,CCND2,LIF,THBS1,IGF1,IGF1R,THPO,CYR61,FANCI,FZD10,CTGF,TNF,CDK1,LTF,IL1A,IL1B,IL2,MUC1,IL4,SMAD7	.
GO: Biological Process	GO:0060341	regulation of cellular localization	2.514e-09	44	IL12B,IL17A,IL18,MAP1B,TNFSF14,SPTBN1,HSPH1,TCIM,BCL2,ITGB1,CEACAM1,PTPN11,PER2,FCN1,PIK3R1,HSPA1A,HSPA1L,PID1,IL33,RAB27A,WWC1,HSP90AA1,VEGFA,NEDD4L,CALM1,SORBS1,XPO1,APOD,LEPR,PPM1A,POSTN,LIF,RHOQ,ARNTL,IGF1,AACS,TNF,CDK1,ATP1A2,IL1A,IL1B,IL2,IL4,SORL1	.
GO: Biological Process	GO:0009890	negative regulation of biosynthetic process	1.733e-07	44	SP3,IRF1,FOXN3,PPP1R13L,EZH2,KLF4,STAT1,CEACAM1,LRP8,JUN,JUNB,JUND,PER3,PER2,NFKB1,NFKB2,MITF,PID1,WWC1,VEGFA,VLDLR,NPR3,NEDD4L,FOXP2,OSR2,REL,RELA,RELB,XPO1,APOE,SIX1,LEPR,PPM1A,TXNIP,ARNTL,IGF1R,THRB,EGR1,TNF,IL1B,MUC1,IL4,SMAD7,HELLS	.
GO: Biological Process	GO:0051172	negative regulation of nitrogen compound metabolic process	1.888e-07	44	SP3,IRF1,FOXN3,PPP1R13L,EZH2,KLF4,STAT1,LRP8,JUN,JUNB,JUND,PER3,PER2,NFKB1,NFKB2,MITF,PID1,WWC1,VEGFA,VLDLR,NPR3,NEDD4L,FOXP2,OSR2,REL,RELA,RELB,XPO1,APOE,SIX1,PPM1A,TXNIP,ARNTL,IGF1R,THRB,EGR1,DNAJC15,TNF,IL1B,MUC1,IL4,SMAD7,SORL1,HELLS	.
GO: Biological Process	GO:0034613	cellular protein localization	2.933e-07	44	IL12B,IL18,TNFSF14,SPTBN1,HSPH1,TCIM,BCL2,EZH2,ITGB1,RTP4,CEACAM1,JUN,PTPN11,FCN1,PIK3R1,BUB1B,NGFR,TLN2,HSPA1L,PID1,RAB27A,HSP90AA1,COL1A1,VEGFA,NEDD4L,SORBS1,XPO1,APOD,APOE,SIX1,PPM1A,TXNIP,LIF,RHOQ,OPTN,ARNTL,IGF1,TNF,CDK1,TNFAIP2,IL1B,TOR1AIP1,SMAD7,SORL1	.
GO: Biological Process	GO:0070727	cellular macromolecule localization	3.464e-07	44	IL12B,IL18,TNFSF14,SPTBN1,HSPH1,TCIM,BCL2,EZH2,ITGB1,RTP4,CEACAM1,JUN,PTPN11,FCN1,PIK3R1,BUB1B,NGFR,TLN2,HSPA1L,PID1,RAB27A,HSP90AA1,COL1A1,VEGFA,NEDD4L,SORBS1,XPO1,APOD,APOE,SIX1,PPM1A,TXNIP,LIF,RHOQ,OPTN,ARNTL,IGF1,TNF,CDK1,TNFAIP2,IL1B,TOR1AIP1,SMAD7,SORL1	.
GO: Biological Process	GO:0034097	response to cytokine	1.346e-16	43	IL12B,IL17A,TRIM25,TNFSF14,TNFSF12,IRF1,BCL2,KLF4,STAT1,CEACAM1,LRP8,JUN,JUNB,JUND,SERPINA1,PTPN11,NFKB1,NFKB2,NGFR,ALAD,VEGFD,HSPA1A,PID1,VCAM1,IP6K2,COL1A1,COL3A1,VLDLR,FOS,REL,RELA,RELB,CXCL2,LEPR,POSTN,THPO,EGR1,TNFRSF8,LTA,TNF,IL1A,IL1B,IL4	.
GO: Biological Process	GO:0007167	enzyme linked receptor protein signaling pathway	2.002e-13	43	MYOC,SPTBN1,ZFAND5,ITGB1,FGF18,CEACAM1,CSRNP1,JUN,PTPN11,FBN1,PIK3R1,CPNE3,NGFR,KDR,VEGFD,PID1,SDC2,LDLRAD4,HSP90AA1,COL1A1,VEGFA,COL3A1,ADAMTS3,FOS,DDR2,GRB14,RELA,SORBS1,APOD,PPM1A,TXNIP,LIF,RHOQ,THBS1,NAMPT,IGF1,IGF1R,CYR61,EGR1,CTGF,IL1B,MAPK13,SMAD7	.
GO: Biological Process	GO:0048646	anatomical structure formation involved in morphogenesis	5.815e-10	43	SP3,IL18,TNFSF14,TNFSF12,AIMP1,TMOD2,KLF4,ITGB1,FGF18,STAT1,CEACAM1,LRP8,ADM,JUN,JUNB,PTPN11,NFKB2,NGFR,KDR,C5AR1,VEGFD,COL1A1,VEGFA,COL5A1,WARS,MTHFD1L,APOD,TEAD4,SIX1,LEPR,RSPO3,LIF,TGM2,THBS1,CYR61,PARVA,CTGF,TNF,TNFAIP2,IL1A,IL1B,IL4,PHLDB2	.
GO: Biological Process	GO:0031327	negative regulation of cellular biosynthetic process	2.791e-07	43	SP3,IRF1,FOXN3,PPP1R13L,EZH2,KLF4,STAT1,CEACAM1,LRP8,JUN,JUNB,JUND,PER3,PER2,NFKB1,NFKB2,MITF,PID1,WWC1,VEGFA,VLDLR,NPR3,NEDD4L,FOXP2,OSR2,REL,RELA,RELB,XPO1,SIX1,LEPR,PPM1A,TXNIP,ARNTL,IGF1R,THRB,EGR1,TNF,IL1B,MUC1,IL4,SMAD7,HELLS	.
GO: Biological Process	GO:0015031	protein transport	3.956e-05	43	IL12B,ABCA1,IL17A,IL18,TNFSF14,SPTBN1,TCIM,ITGB1,RTP4,CEACAM1,JUN,PTPN11,PER2,ADAMTS9,FCN1,PIK3R1,NGFR,HSPA1L,IL33,RAB27A,HSP90AA1,COL1A1,VLDLR,XPO1,APOD,APOE,LEPR,PPM1A,PDIA4,TXNIP,POSTN,ABCG1,OPTN,ARNTL,IGF1,DNAJC15,AACS,TNF,CDK1,IL1A,IL1B,IL2,SORL1	.
GO: Biological Process	GO:0040012	regulation of locomotion	3.984e-15	42	IL12A,IL18,TRIM25,TNFSF14,MYOC,BCL2,KLF4,ITGB1,FGF18,CEACAM1,JUN,FCN1,PTX3,PIK3R1,CPNE3,KDR,C5AR1,VEGFD,IL33,LDLRAD4,COL1A1,VEGFA,COL3A1,CARMIL1,DDR2,LBP,APOD,APOE,CXCL2,POSTN,THBS1,IGF1,IGF1R,CYR61,EGR1,TNF,IL1A,IL1B,IL4,PHLDB2,SMAD7,SORL1	.
GO: Biological Process	GO:0002684	positive regulation of immune system process	2.31e-13	42	CFH,IL12A,IL12B,IL15,IL17A,IL18,TNFSF14,HSPH1,IRF1,BCL2,CEACAM1,JUN,PTPN11,FCN1,PIK3R1,NFKB1,IL21,C4A,C5AR1,VEGFD,HSPA1A,IL33,VCAM1,HSP90AA1,VEGFA,TANK,FOS,RELA,RELB,LBP,CXCL2,LIF,THBS1,IGF1,THPO,LTA,TNF,LTF,IL1A,IL1B,IL2,IL4	.
GO: Biological Process	GO:0045934	negative regulation of nucleobase-containing compound metabolic process	1.383e-07	42	SP3,IRF1,FOXN3,PPP1R13L,EZH2,KLF4,STAT1,LRP8,JUN,JUNB,JUND,PER3,PER2,NFKB1,NFKB2,MITF,PID1,WWC1,VEGFA,VLDLR,NPR3,NEDD4L,FOXP2,OSR2,REL,RELA,RELB,XPO1,SIX1,PPM1A,TXNIP,ARNTL,IGF1R,THRB,EGR1,DNAJC15,TNF,IL1B,MUC1,IL4,SMAD7,HELLS	.
GO: Biological Process	GO:0010629	negative regulation of gene expression	1.056e-06	42	SP3,IRF1,FOXN3,PPP1R13L,EZH2,KLF4,STAT1,LRP8,JUN,JUNB,JUND,PER3,PER2,NFKB1,NFKB2,MITF,WWC1,VEGFA,VLDLR,NEDD4L,FOXP2,OSR2,REL,RELA,RELB,XPO1,SIX1,PPM1A,TXNIP,THBS1,ARNTL,IGF1,IGF1R,THRB,EGR1,CTGF,TNF,IL1B,MUC1,IL4,SMAD7,HELLS	.
GO: Biological Process	GO:0001816	cytokine production	1.31e-17	41	IL12A,IL12B,IL15,ABCA1,IL17A,IL18,TRIM25,IL17B,SPTBN1,IRF1,KLF4,NDRG2,CEACAM1,S100B,FCN1,PIK3R1,NFKB1,NFKB2,IL21,C5AR1,VEGFD,HSPA1A,IL33,ADAMTS3,REL,RELA,RELB,LBP,APOD,POSTN,THBS1,OPTN,TNFRSF8,LTA,TNF,LTF,IL1A,IL1B,MAPK13,IL2,IL4	.
GO: Biological Process	GO:0048534	hematopoietic or lymphoid organ development	6.715e-14	41	IL12A,IL12B,SP3,IL15,IL17A,AGPAT5,TCIM,IRF1,BCL2,KLF4,ITGB1,CEACAM1,JUN,JUNB,PTPN11,PIK3R1,NFKB1,NFKB2,IL21,MITF,KDR,VCAM1,HSP90AA1,VEGFA,FOS,RELB,SIX1,CXCL2,LEPR,LIF,THPO,EGR1,LTA,TNF,LTF,IL1B,IL2,IL4,TOP2A,SOD2,HELLS	.
GO: Biological Process	GO:0002520	immune system development	4.117e-13	41	IL12A,IL12B,SP3,IL15,IL17A,AGPAT5,TCIM,IRF1,BCL2,KLF4,ITGB1,CEACAM1,JUN,JUNB,PTPN11,PIK3R1,NFKB1,NFKB2,IL21,MITF,KDR,VCAM1,HSP90AA1,VEGFA,FOS,RELB,SIX1,CXCL2,LEPR,LIF,THPO,EGR1,LTA,TNF,LTF,IL1B,IL2,IL4,TOP2A,SOD2,HELLS	.
GO: Biological Process	GO:0051726	regulation of cell cycle	2.872e-12	41	NUSAP1,IL12A,IL12B,CDKN3,PTTG1,PCLAF,TCIM,IRF1,BCL2,FOXN3,EZH2,ITGB1,CDC7,JUN,JUNB,JUND,PTPN11,PER2,BUB1B,CAB39L,PID1,KIF11,CALM1,DTL,XPO1,PPM1A,ZWINT,CCND2,LIF,THBS1,ARNTL,IGF1,IGF1R,FANCI,CTGF,TNF,CDK1,IL1A,IL1B,MUC1,TOP2A	.
GO: Biological Process	GO:0009607	response to biotic stimulus	5.198e-12	41	IL12A,IL12B,IL15,ABCA1,IL17A,IL18,TRIM25,MYOM1,AIMP1,IRF1,BCL2,STAT1,ADM,JUN,JUNB,JUND,PTX3,NFKB1,NFKB2,NGFR,ALAD,C5AR1,IL33,VCAM1,VLDLR,FOS,RELA,LBP,TEAD4,CXCL2,TXNIP,OPTN,IGF1,TNFRSF8,SLPI,LTA,TNF,LTF,IL1B,IL2,IL4	.
GO: Biological Process	GO:0051050	positive regulation of transport	1.449e-11	41	IL12B,ABCA1,IL17A,IL18,TNFSF14,SPTBN1,TCIM,BCL2,ITGB1,CEACAM1,PTPN11,FCN1,PTX3,PIK3R1,C4A,HSPA1L,IL33,RAB27A,HSP90AA1,VEGFA,NEDD4L,CALM1,SORBS1,LBP,APOE,CXCL2,LEPR,PPM1A,POSTN,LIF,RHOQ,ABCG1,IGF1,AACS,TNF,CDK1,IL1A,IL1B,IL2,IL4,SORL1	.
GO: Biological Process	GO:0051241	negative regulation of multicellular organismal process	9.361e-11	41	IL12A,IL12B,TRIM25,IRF1,BCL2,EZH2,KLF4,NDRG2,ITGB1,STAT1,CEACAM1,ADM,S100B,PTPN11,PIK3R1,NFKB1,NGFR,IL33,LDLRAD4,WWC1,VEGFA,COL3A1,COL5A1,REL,RELB,LBP,APOD,APOE,SIX1,LIF,THBS1,IGF1,TNF,LTF,ATP1A2,IL1A,IL1B,IL2,IL4,SMAD7,SORL1	.
GO: Biological Process	GO:0051130	positive regulation of cellular component organization	2.794e-09	41	NUSAP1,MAP1B,TNFSF14,MYOC,SPTBN1,BCL2,EZH2,ITGB1,LRP8,JUN,PTX3,PIK3R1,MITF,NGFR,KDR,C4A,HSPA1L,RAB27A,HSP90AA1,COL1A1,VEGFA,VLDLR,NEDD4L,CARMIL1,DDR2,SORBS1,LBP,APOE,LIF,RHOQ,IGF1,IGF1R,CTGF,TNF,IL1A,IL1B,IL2,MUC1,IL4,PALLD,PHLDB2	.
GO: Biological Process	GO:0022402	cell cycle process	3.823e-08	41	NUSAP1,IL12A,IL12B,CDKN3,PTTG1,SPTBN1,TCIM,IRF1,BCL2,FOXN3,EZH2,ITGB1,GEM,CDC7,PTPN11,BUB1B,CAB39L,PID1,HSP90AA1,KIF11,CALM1,DTL,SMC4,XPO1,PPM1A,ZWINT,CCND2,LIF,THBS1,OPTN,IGF1,IGF1R,FANCI,CTGF,TNF,CDK1,IL1A,IL1B,MUC1,TOP2A,HELLS	.
GO: Biological Process	GO:0022008	neurogenesis	2.716e-06	41	MAP1B,MYOC,SPTBN1,BCL2,EZH2,KLF4,ITGB1,LRP8,ADM,S100B,JUN,PTPN11,PER2,NGFR,KDR,VEGFD,SDC2,IL33,HSP90AA1,VEGFA,COL3A1,VLDLR,NEDD4L,TNC,RELA,APOD,APOE,SIX1,POSTN,LIF,ARNTL,IGF1,IGF1R,FZD10,LTA,CDK1,IL1B,IL2,PALLD,SOD2,SORL1	.
GO: Biological Process	GO:0051270	regulation of cellular component movement	7.823e-14	40	IL12A,IL18,TNFSF14,MYOC,BCL2,KLF4,ITGB1,FGF18,CEACAM1,JUN,PIK3R1,CPNE3,KDR,C5AR1,VEGFD,IL33,LDLRAD4,COL1A1,VEGFA,COL3A1,CARMIL1,DDR2,LBP,APOD,APOE,CXCL2,POSTN,THBS1,IGF1,IGF1R,CYR61,EGR1,TNF,ATP1A2,IL1A,IL1B,IL4,PHLDB2,SMAD7,SORL1	.
GO: Biological Process	GO:0001934	positive regulation of protein phosphorylation	2.53e-12	40	IL12A,IL12B,IL15,IL18,HSPH1,BCL2,EZH2,ITGB1,FGF18,CEACAM1,LRP8,JUN,PTPN11,PIK3R1,IL21,NGFR,KDR,C5AR1,WWC1,VEGFA,VLDLR,CALM1,DDR2,LEPR,CCND2,LIF,THBS1,IGF1,IGF1R,THPO,CYR61,FZD10,CTGF,TNF,CDK1,LTF,IL1A,IL1B,IL2,IL4	.
GO: Biological Process	GO:0042327	positive regulation of phosphorylation	1.021e-11	40	IL12A,IL12B,IL15,IL18,HSPH1,BCL2,EZH2,ITGB1,FGF18,CEACAM1,LRP8,JUN,PTPN11,PIK3R1,IL21,NGFR,KDR,C5AR1,WWC1,VEGFA,VLDLR,CALM1,DDR2,LEPR,CCND2,LIF,THBS1,IGF1,IGF1R,THPO,CYR61,FZD10,CTGF,TNF,CDK1,LTF,IL1A,IL1B,IL2,IL4	.
GO: Biological Process	GO:0051248	negative regulation of protein metabolic process	1.412e-09	40	PTTG1,IL18,TNFSF14,HSPH1,IRF1,LMO3,KLF4,NDRG2,CEACAM1,JUN,SERPINA1,PER2,PTX3,PIK3R1,NFKB1,BUB1B,NGFR,C4A,HSPA1A,PID1,LDLRAD4,CRTAP,VEGFA,CALM1,RELA,APOD,APOE,LIF,THBS1,IGF1,IGF1R,CST1,CST2,SLPI,TNF,CDK1,IL1B,IL2,SMAD7,SORL1	.
GO: Biological Process	GO:2000113	negative regulation of cellular macromolecule biosynthetic process	3.871e-07	40	SP3,IRF1,FOXN3,PPP1R13L,EZH2,KLF4,STAT1,LRP8,JUN,JUNB,JUND,PER3,PER2,NFKB1,NFKB2,MITF,PID1,WWC1,VEGFA,VLDLR,NEDD4L,FOXP2,OSR2,REL,RELA,RELB,XPO1,SIX1,PPM1A,TXNIP,ARNTL,IGF1R,THRB,EGR1,TNF,IL1B,MUC1,IL4,SMAD7,HELLS	.
GO: Biological Process	GO:0010558	negative regulation of macromolecule biosynthetic process	1.722e-06	40	SP3,IRF1,FOXN3,PPP1R13L,EZH2,KLF4,STAT1,LRP8,JUN,JUNB,JUND,PER3,PER2,NFKB1,NFKB2,MITF,PID1,WWC1,VEGFA,VLDLR,NEDD4L,FOXP2,OSR2,REL,RELA,RELB,XPO1,SIX1,PPM1A,TXNIP,ARNTL,IGF1R,THRB,EGR1,TNF,IL1B,MUC1,IL4,SMAD7,HELLS	.
GO: Biological Process	GO:0043085	positive regulation of catalytic activity	3.666e-06	40	IL12B,SPTBN1,HSPH1,BCL2,EZH2,KLF4,ITGB1,FGF18,STAT1,CEACAM1,LRP8,JUN,PTPN11,BUB1B,NGFR,GNAL,C5AR1,ARHGEF37,HSPA1A,CAP2,VEGFA,DNAJB1,VLDLR,NPR3,CALM1,DDR2,APOE,CCND2,THBS1,IGF1,CYR61,FZD10,CTGF,TNF,CDK1,LTF,IL1B,IL2,TOR1AIP1,SORL1	.
GO: Biological Process	GO:0006508	proteolysis	1.773e-05	40	CFH,PTTG1,TRIM25,TNFSF14,KLF4,STAT1,LRP8,SERPINA1,ADAMTS9,FCN1,PIK3R1,NFKB1,BUB1B,NGFR,C4A,C5AR1,IL33,VEGFA,NEDD4L,ADAMTS3,DTL,RELA,APOE,THBS1,ARNTL,IGF1,CYR61,SH3D19,CST1,CST2,SLPI,CTGF,TNF,CDK1,LTF,IL1B,LONRF2,YME1L1,SMAD7,SORL1	.
GO: Biological Process	GO:0030334	regulation of cell migration	3.29e-15	39	IL12A,IL18,TNFSF14,MYOC,BCL2,KLF4,ITGB1,FGF18,CEACAM1,JUN,PIK3R1,CPNE3,KDR,C5AR1,VEGFD,IL33,LDLRAD4,COL1A1,VEGFA,COL3A1,CARMIL1,DDR2,LBP,APOD,APOE,CXCL2,POSTN,THBS1,IGF1,IGF1R,CYR61,EGR1,TNF,IL1A,IL1B,IL4,PHLDB2,SMAD7,SORL1	.
GO: Biological Process	GO:2000145	regulation of cell motility	2.841e-14	39	IL12A,IL18,TNFSF14,MYOC,BCL2,KLF4,ITGB1,FGF18,CEACAM1,JUN,PIK3R1,CPNE3,KDR,C5AR1,VEGFD,IL33,LDLRAD4,COL1A1,VEGFA,COL3A1,CARMIL1,DDR2,LBP,APOD,APOE,CXCL2,POSTN,THBS1,IGF1,IGF1R,CYR61,EGR1,TNF,IL1A,IL1B,IL4,PHLDB2,SMAD7,SORL1	.
GO: Biological Process	GO:0060284	regulation of cell development	2.4e-11	39	MAP1B,MYOC,BCL2,EZH2,KLF4,ITGB1,STAT1,LRP8,WISP1,PER2,NGFR,KDR,SDC2,LDLRAD4,COL1A1,VEGFA,COL3A1,VLDLR,NEDD4L,CARMIL1,RELA,APOE,TEAD4,SIX1,POSTN,LIF,ARNTL,IGF1,IGF1R,LTA,TNF,CDK1,LTF,IL1A,IL1B,IL2,PHLDB2,SMAD7,SORL1	.
GO: Biological Process	GO:0043207	response to external biotic stimulus	2.474e-11	39	IL12A,IL12B,IL15,ABCA1,IL17A,IL18,TRIM25,MYOM1,AIMP1,IRF1,BCL2,STAT1,ADM,JUN,JUNB,JUND,PTX3,NFKB1,NFKB2,NGFR,ALAD,C5AR1,IL33,VCAM1,VLDLR,FOS,RELA,LBP,TEAD4,CXCL2,OPTN,IGF1,TNFRSF8,SLPI,LTA,TNF,LTF,IL1B,IL4	.
GO: Biological Process	GO:0051707	response to other organism	2.474e-11	39	IL12A,IL12B,IL15,ABCA1,IL17A,IL18,TRIM25,MYOM1,AIMP1,IRF1,BCL2,STAT1,ADM,JUN,JUNB,JUND,PTX3,NFKB1,NFKB2,NGFR,ALAD,C5AR1,IL33,VCAM1,VLDLR,FOS,RELA,LBP,TEAD4,CXCL2,OPTN,IGF1,TNFRSF8,SLPI,LTA,TNF,LTF,IL1B,IL4	.
GO: Biological Process	GO:0045892	negative regulation of transcription, DNA-templated	2.729e-08	39	SP3,IRF1,FOXN3,PPP1R13L,EZH2,KLF4,STAT1,LRP8,JUN,JUNB,JUND,PER3,PER2,NFKB1,NFKB2,MITF,WWC1,VEGFA,VLDLR,NEDD4L,FOXP2,OSR2,REL,RELA,RELB,XPO1,SIX1,PPM1A,TXNIP,ARNTL,IGF1R,THRB,EGR1,TNF,IL1B,MUC1,IL4,SMAD7,HELLS	.
GO: Biological Process	GO:1903507	negative regulation of nucleic acid-templated transcription	6.537e-08	39	SP3,IRF1,FOXN3,PPP1R13L,EZH2,KLF4,STAT1,LRP8,JUN,JUNB,JUND,PER3,PER2,NFKB1,NFKB2,MITF,WWC1,VEGFA,VLDLR,NEDD4L,FOXP2,OSR2,REL,RELA,RELB,XPO1,SIX1,PPM1A,TXNIP,ARNTL,IGF1R,THRB,EGR1,TNF,IL1B,MUC1,IL4,SMAD7,HELLS	.
GO: Biological Process	GO:1902679	negative regulation of RNA biosynthetic process	8.838e-08	39	SP3,IRF1,FOXN3,PPP1R13L,EZH2,KLF4,STAT1,LRP8,JUN,JUNB,JUND,PER3,PER2,NFKB1,NFKB2,MITF,WWC1,VEGFA,VLDLR,NEDD4L,FOXP2,OSR2,REL,RELA,RELB,XPO1,SIX1,PPM1A,TXNIP,ARNTL,IGF1R,THRB,EGR1,TNF,IL1B,MUC1,IL4,SMAD7,HELLS	.
GO: Biological Process	GO:0051253	negative regulation of RNA metabolic process	2.239e-07	39	SP3,IRF1,FOXN3,PPP1R13L,EZH2,KLF4,STAT1,LRP8,JUN,JUNB,JUND,PER3,PER2,NFKB1,NFKB2,MITF,WWC1,VEGFA,VLDLR,NEDD4L,FOXP2,OSR2,REL,RELA,RELB,XPO1,SIX1,PPM1A,TXNIP,ARNTL,IGF1R,THRB,EGR1,TNF,IL1B,MUC1,IL4,SMAD7,HELLS	.
GO: Biological Process	GO:0048699	generation of neurons	3.625e-06	39	MAP1B,MYOC,SPTBN1,BCL2,EZH2,KLF4,ITGB1,LRP8,ADM,S100B,JUN,PTPN11,PER2,NGFR,KDR,VEGFD,SDC2,HSP90AA1,VEGFA,COL3A1,VLDLR,NEDD4L,TNC,RELA,APOD,APOE,SIX1,POSTN,LIF,ARNTL,IGF1R,FZD10,LTA,CDK1,IL1B,IL2,PALLD,SOD2,SORL1	.
GO: Biological Process	GO:0001817	regulation of cytokine production	9.513e-17	38	IL12A,IL12B,IL15,IL17A,IL18,TRIM25,IL17B,SPTBN1,IRF1,KLF4,NDRG2,CEACAM1,S100B,FCN1,PIK3R1,NFKB1,NFKB2,IL21,C5AR1,VEGFD,HSPA1A,IL33,REL,RELA,RELB,LBP,APOD,POSTN,THBS1,TNFRSF8,LTA,TNF,LTF,IL1A,IL1B,MAPK13,IL2,IL4	.
GO: Biological Process	GO:0001944	vasculature development	9.479e-16	38	IL18,TNFSF12,AIMP1,ZFAND5,KLF4,ITGB1,FGF18,STAT1,CEACAM1,ADM,JUN,JUNB,NGFR,KDR,C5AR1,VEGFD,COL1A1,VEGFA,COL3A1,COL5A1,WARS,APOD,APOE,SIX1,LEPR,RSPO3,LIF,THBS1,IGF1,CYR61,EGR1,LOX,PARVA,CTGF,TNFAIP2,IL1A,IL1B,SMAD7	.
GO: Biological Process	GO:0000165	MAPK cascade	1.68e-11	38	IL18,MYOC,SPTBN1,HSPH1,LMO3,EZH2,KLF4,NDRG2,ITGB1,FGF18,CEACAM1,JUN,PTPN11,NFKB1,NGFR,KDR,C5AR1,WWC1,VEGFA,CALM1,APOE,CBS,LEPR,LIF,THBS1,IGF1,IGF1R,THPO,CYR61,FZD10,CTGF,TNF,CDK1,IL1A,IL1B,MAPK13,IL2,SORL1	.
GO: Biological Process	GO:0023014	signal transduction by protein phosphorylation	4.826e-11	38	IL18,MYOC,SPTBN1,HSPH1,LMO3,EZH2,KLF4,NDRG2,ITGB1,FGF18,CEACAM1,JUN,PTPN11,NFKB1,NGFR,KDR,C5AR1,WWC1,VEGFA,CALM1,APOE,CBS,LEPR,LIF,THBS1,IGF1,IGF1R,THPO,CYR61,FZD10,CTGF,TNF,CDK1,IL1A,IL1B,MAPK13,IL2,SORL1	.
GO: Biological Process	GO:0060548	negative regulation of cell death	1.523e-10	38	IL18,TNFSF14,HSPH1,BCL2,KLF4,ITGB1,WISP1,JUN,PIK3R1,NFKB1,MITF,NGFR,KDR,C5AR1,HSPA1A,VEGFA,REL,RELA,APOE,SIX1,CBS,THBS1,OPTN,IGF1,IGF1R,CYR61,CTGF,TNF,CDK1,LTF,IL1A,IL1B,IL2,MUC1,IL4,SOD2,SORL1,HELLS	.
GO: Biological Process	GO:0032101	regulation of response to external stimulus	2.203e-10	38	CFH,IL12A,IL12B,IL15,IL17A,IL18,MYOM1,TNFSF14,IL17B,KLF4,FGF18,CEACAM1,NFKB1,IL21,KDR,C4A,C5AR1,VEGFD,IL33,VEGFA,CALM1,RELA,LBP,APOD,APOE,TEAD4,CXCL2,TGM2,THBS1,IGF1R,LTA,TNF,LTF,IL1B,MAPK13,IL2,IL4,PHLDB2	.
GO: Biological Process	GO:0032880	regulation of protein localization	7.142e-10	38	IL12B,IL17A,IL18,TNFSF14,SPTBN1,HSPH1,TCIM,BCL2,ITGB1,CEACAM1,PTPN11,PER2,FCN1,PIK3R1,HSPA1L,PID1,IL33,HSP90AA1,VEGFA,NEDD4L,SORBS1,XPO1,APOD,SIX1,LEPR,PPM1A,POSTN,LIF,RHOQ,ARNTL,IGF1,AACS,TNF,CDK1,IL1A,IL1B,IL2,SORL1	.
GO: Biological Process	GO:0060429	epithelium development	1.681e-07	38	BCL2,EZH2,KLF4,STAT1,CEACAM1,ADM,JUN,ADAMTS9,MITF,NGFR,KDR,RAB27A,VCAM1,VEGFA,COL5A1,FOXP2,TNC,MTHFD1L,RELA,SIX1,GSTM3,TXNIP,RSPO3,LIF,TGM2,ARNTL,IGF1,IGF1R,THRB,CYR61,CTGF,TNF,CDK1,IL1A,IL1B,PALLD,PHLDB2,SMAD7	.
GO: Biological Process	GO:0016192	vesicle-mediated transport	7.284e-06	38	ABCA1,SPTBN1,HSPH1,DYSF,ITGB1,CEACAM1,LRP8,CDC7,ADM,SERPINA1,ADAMTS9,FCN1,PTX3,PIK3R1,CPNE3,C4A,VEGFD,RAB27A,HSP90AA1,KIF11,VEGFA,VLDLR,NEDD4L,CALM1,CARMIL1,LBP,APOE,LEPR,TGM2,THBS1,OPTN,SLC9A3,IGF1,TNF,TNFAIP2,IL1B,IL4,SORL1	.
GO: Biological Process	GO:0006954	inflammatory response	2.526e-14	37	CFH,EPHX2,IL12B,IL15,IL17A,IL18,AIMP1,IL17B,KLF4,SERPINA1,PTX3,NFKB1,NFKB2,IL21,NGFR,C4A,C5AR1,IL33,VCAM1,FOS,REL,RELA,RELB,LBP,APOD,APOE,CXCL2,TGM2,THBS1,TNFRSF8,LTA,TNF,IL1A,IL1B,MAPK13,IL2,IL4	.
GO: Biological Process	GO:0030097	hemopoiesis	5.678e-12	37	IL12A,IL12B,SP3,IL15,IL17A,AGPAT5,TCIM,IRF1,BCL2,KLF4,ITGB1,CEACAM1,JUN,JUNB,PTPN11,PIK3R1,IL21,MITF,KDR,VCAM1,HSP90AA1,VEGFA,FOS,RELB,CXCL2,LEPR,LIF,THPO,EGR1,TNF,LTF,IL1B,IL2,IL4,TOP2A,SOD2,HELLS	.
GO: Biological Process	GO:0001775	cell activation	5.785e-10	37	IL12A,IL12B,SP3,IL15,IL17A,IL18,TNFSF14,HSPH1,TCIM,IRF1,BCL2,ITGB1,CEACAM1,JUN,PTPN11,PIK3R1,NFKB2,IL21,IL33,RAB27A,VCAM1,HSP90AA1,COL1A1,COL3A1,RELB,LBP,APOE,LEPR,THBS1,IGF1,EGR1,CTGF,TNF,IL1B,IL2,IL4,HELLS	.
GO: Biological Process	GO:0032269	negative regulation of cellular protein metabolic process	9.906e-09	37	PTTG1,IL18,TNFSF14,HSPH1,IRF1,LMO3,KLF4,NDRG2,CEACAM1,JUN,SERPINA1,PER2,PIK3R1,NFKB1,BUB1B,NGFR,C4A,HSPA1A,PID1,LDLRAD4,CRTAP,VEGFA,CALM1,APOE,LIF,THBS1,IGF1,IGF1R,CST1,CST2,SLPI,TNF,CDK1,IL1B,IL2,SMAD7,SORL1	.
GO: Biological Process	GO:0009887	animal organ morphogenesis	1.225e-08	37	SP3,ZFAND5,BCL2,PPP1R13L,FGF18,STAT1,CEACAM1,ADM,CSRNP1,JUN,FBN1,NGFR,KDR,COL1A1,VEGFA,COL3A1,COL5A1,FOXP2,TNC,MTHFD1L,OSR2,RELA,SIX1,CBS,RSPO3,LIF,TGM2,THBS1,IGF1,IGF1R,THRB,CYR61,PARVA,CTGF,TNF,LTF,SMAD7	.
GO: Biological Process	GO:0001568	blood vessel development	9.394e-15	36	IL18,TNFSF12,AIMP1,KLF4,ITGB1,FGF18,STAT1,CEACAM1,ADM,JUN,JUNB,NGFR,KDR,C5AR1,VEGFD,COL1A1,VEGFA,COL3A1,COL5A1,WARS,APOD,APOE,SIX1,LEPR,RSPO3,LIF,THBS1,CYR61,EGR1,LOX,PARVA,CTGF,TNFAIP2,IL1A,IL1B,SMAD7	.
GO: Biological Process	GO:0030155	regulation of cell adhesion	5.201e-13	35	IL12A,IL12B,IL15,IL18,TNFSF14,MYOC,HSPH1,IRF1,BCL2,KLF4,ITGB1,CEACAM1,PTPN11,PIK3R1,IL21,KDR,VCAM1,HSP90AA1,COL1A1,VEGFA,TNC,CARMIL1,APOD,POSTN,TGM2,THBS1,IGF1,CYR61,TNF,IL1B,IL2,MUC1,IL4,PHLDB2,SMAD7	.
GO: Biological Process	GO:0031347	regulation of defense response	3.824e-11	35	CFH,IL12A,IL12B,IL15,IL17A,IL18,MYOM1,IL17B,IRF1,KLF4,STAT1,PTPN11,FCN1,NFKB1,IL21,C4A,C5AR1,HSPA1A,IL33,TANK,RELA,RELB,LBP,APOD,APOE,TEAD4,CXCL2,TGM2,LTA,TNF,LTF,IL1B,MAPK13,IL2,IL4	.
GO: Biological Process	GO:0050776	regulation of immune response	4.606e-10	35	CFH,IL12A,IL12B,IL15,IRF1,BCL2,ITGB1,STAT1,CEACAM1,JUN,PTPN11,FCN1,PIK3R1,NFKB1,IL21,C4A,C5AR1,HSPA1A,IL33,VCAM1,HSP90AA1,COL1A1,COL3A1,TANK,CALM1,FOS,RELA,RELB,LBP,LTA,TNF,LTF,IL1B,IL2,IL4	.
GO: Biological Process	GO:0018193	peptidyl-amino acid modification	1.367e-06	35	IL12A,IL12B,SP3,IL15,IL18,HSPH1,IRF1,BCL2,EZH2,ITGB1,FGF18,LRP8,CDC7,IL21,MITF,KDR,HSP90AA1,CRTAP,VEGFA,CALM1,DDR2,LIF,TGM2,IGF1,IGF1R,EGR1,TNF,CDK1,IL1B,MAPK13,IL2,MUC1,IL4,TOP2A,SMAD7	.
GO: Biological Process	GO:0006629	lipid metabolic process	1.355e-05	35	EPHX2,ABCA1,AGPAT5,KLF4,FGF18,CEACAM1,LRP8,ADM,PTPN11,PER2,PIK3R1,NFKB1,CPNE3,PLCB4,HSD11B1,ELOVL6,SDC2,IP6K2,VLDLR,SORBS1,APOD,APOE,LEPR,ABCG1,IGF1,IGF1R,THRB,CYR61,DNAJC15,AACS,TNF,IL1A,IL1B,IL4,SORL1	.
GO: Biological Process	GO:0070201	regulation of establishment of protein localization	1.498e-09	34	IL12B,IL17A,IL18,TNFSF14,SPTBN1,HSPH1,TCIM,BCL2,ITGB1,CEACAM1,PTPN11,PER2,FCN1,PIK3R1,HSPA1L,PID1,IL33,HSP90AA1,SORBS1,XPO1,APOD,LEPR,PPM1A,POSTN,RHOQ,ARNTL,IGF1,AACS,TNF,CDK1,IL1A,IL1B,IL2,SORL1	.
GO: Biological Process	GO:0043066	negative regulation of apoptotic process	2.107e-09	34	IL18,TNFSF14,HSPH1,BCL2,KLF4,ITGB1,JUN,PIK3R1,NFKB1,MITF,NGFR,KDR,C5AR1,HSPA1A,VEGFA,RELA,APOE,SIX1,CBS,THBS1,OPTN,IGF1,IGF1R,CYR61,TNF,CDK1,LTF,IL1A,IL1B,IL2,MUC1,IL4,SOD2,HELLS	.
GO: Biological Process	GO:0051093	negative regulation of developmental process	2.709e-09	34	ABCA1,IL18,IRF1,BCL2,EZH2,KLF4,ITGB1,STAT1,CEACAM1,S100B,PIK3R1,NGFR,LDLRAD4,WWC1,VEGFA,COL3A1,COL5A1,APOE,SIX1,POSTN,LIF,THBS1,ABCG1,ARNTL,IGF1,TNF,LTF,IL1A,IL1B,IL4,PHLDB2,SOD2,SMAD7,SORL1	.
GO: Biological Process	GO:0043069	negative regulation of programmed cell death	3.111e-09	34	IL18,TNFSF14,HSPH1,BCL2,KLF4,ITGB1,JUN,PIK3R1,NFKB1,MITF,NGFR,KDR,C5AR1,HSPA1A,VEGFA,RELA,APOE,SIX1,CBS,THBS1,OPTN,IGF1,IGF1R,CYR61,TNF,CDK1,LTF,IL1A,IL1B,IL2,MUC1,IL4,SOD2,HELLS	.
GO: Biological Process	GO:0048878	chemical homeostasis	5.191e-07	34	EPHX2,ABCA1,CYBRD1,MYOC,BCL2,ITGB1,STAT1,ADM,S100B,PTPN11,PIK3R1,KCNK3,NGFR,KDR,C5AR1,VCAM1,VEGFA,NEDD4L,CALM1,APOE,CXCL2,LEPR,TGM2,ABCG1,SLC9A3,IGF1,IGF1R,AACS,LTF,ATP1A2,IL1B,IL2,SOD2,SMAD7	.
GO: Biological Process	GO:0044092	negative regulation of molecular function	7.879e-07	34	PTTG1,TNFSF14,EZH2,KLF4,JUN,SERPINA1,PER2,PTX3,NFKB1,BUB1B,NGFR,KCNAB1,C4A,VEGFA,NPR3,NEDD4L,CALM1,APOE,LEPR,TXNIP,THBS1,IGF1,IGF1R,CST1,CST2,SLPI,FZD10,TNF,CDK1,LTF,ATP1A2,IL1B,SMAD7,SORL1	.
GO: Biological Process	GO:0032870	cellular response to hormone stimulus	4.436e-12	33	IL17A,IL18,ESRRG,IRF1,LMO3,STAT1,CEACAM1,JUN,JUNB,JUND,PTPN11,FBN1,PIK3R1,NFKB1,PGRMC2,NGFR,PID1,VLDLR,TNC,FOS,GRB14,RELA,SORBS1,LEPR,RHOQ,ARNTL,NAMPT,IGF1,IGF1R,THRB,AACS,ATP1A2,IL1B	.
GO: Biological Process	GO:0040007	growth	6.174e-07	33	IL12B,PTTG1,MAP1B,BCL2,PPP1R13L,EZH2,ITGB1,CEACAM1,ADM,WISP1,PTPN11,KDR,WWC1,IP6K2,VEGFA,NEDD4L,FOXP2,TNC,DDR2,LBP,APOD,APOE,SIX1,LEPR,POSTN,THBS1,IGF1,CYR61,LTA,CTGF,TNF,CDK1,IL2	.
GO: Biological Process	GO:0051336	regulation of hydrolase activity	8.048e-05	33	PTTG1,TNFSF14,SPTBN1,EZH2,KLF4,ITGB1,FGF18,STAT1,JUN,SERPINA1,PTX3,NGFR,C4A,C5AR1,ARHGEF37,HSPA1A,VEGFA,DNAJB1,CALM1,LEPR,THBS1,IGF1,CYR61,CST1,CST2,SLPI,FZD10,CTGF,TNF,LTF,IL2,TOR1AIP1,SORL1	.
GO: Biological Process	GO:0032989	cellular component morphogenesis	0.0001596	33	MAP1B,MYOC,SPTBN1,TMOD2,BCL2,EZH2,ITGB1,STAT1,LRP8,CDC7,S100B,PTPN11,NGFR,KDR,PID1,SDC2,LDLRAD4,CAP2,COL1A1,VEGFA,VLDLR,NEDD4L,CARMIL1,APOE,POSTN,LIF,RHOQ,IGF1R,SH3D19,PARVA,PALLD,PHLDB2,SMAD7	.
GO: Biological Process	GO:0022414	reproductive process	0.0003945	33	IL12B,SP3,PTTG1,IL18,BCL2,ITGB1,ADM,JUNB,PTPN11,KDR,HSPA1L,VCAM1,CRTAP,VEGFA,TNC,FOS,SMC4,TEAD4,CBS,LEPR,RSPO3,LIF,ARNTL,NAMPT,IGF1,IGF1R,THRB,CYR61,CDK1,IL1A,IL1B,IL4,TOP2A	.
GO: Biological Process	GO:0000003	reproduction	0.000404	33	IL12B,SP3,PTTG1,IL18,BCL2,ITGB1,ADM,JUNB,PTPN11,KDR,HSPA1L,VCAM1,CRTAP,VEGFA,TNC,FOS,SMC4,TEAD4,CBS,LEPR,RSPO3,LIF,ARNTL,NAMPT,IGF1,IGF1R,THRB,CYR61,CDK1,IL1A,IL1B,IL4,TOP2A	.
GO: Biological Process	GO:0048514	blood vessel morphogenesis	8.919e-14	32	IL18,TNFSF12,AIMP1,KLF4,ITGB1,FGF18,STAT1,CEACAM1,ADM,JUN,JUNB,NGFR,KDR,C5AR1,VEGFD,VEGFA,COL3A1,WARS,APOD,APOE,SIX1,LEPR,RSPO3,LIF,THBS1,CYR61,PARVA,CTGF,TNFAIP2,IL1A,IL1B,SMAD7	.
GO: Biological Process	GO:0008285	negative regulation of cell proliferation	8.491e-11	32	IL12A,IL12B,CDKN3,IL15,PTTG1,AIMP1,IRF1,BCL2,KLF4,NDRG2,ITGB1,STAT1,CEACAM1,ADM,JUN,PER2,PIK3R1,NPR3,WARS,APOD,APOE,LIF,THBS1,IGF1,TNFRSF8,LTA,TNF,IL1A,IL1B,IL2,IL4,SOD2	.
GO: Biological Process	GO:0043408	regulation of MAPK cascade	1.771e-10	32	MYOC,HSPH1,LMO3,EZH2,KLF4,NDRG2,ITGB1,FGF18,CEACAM1,JUN,PTPN11,NGFR,KDR,C5AR1,WWC1,VEGFA,APOE,CBS,LEPR,LIF,THBS1,IGF1,IGF1R,THPO,CYR61,FZD10,CTGF,TNF,CDK1,IL1A,IL1B,SORL1	.
GO: Biological Process	GO:0000122	negative regulation of transcription by RNA polymerase II	1.75e-09	32	SP3,PPP1R13L,EZH2,KLF4,STAT1,LRP8,JUN,JUNB,JUND,PER3,PER2,NFKB1,NFKB2,MITF,WWC1,VEGFA,VLDLR,NEDD4L,FOXP2,OSR2,REL,RELA,RELB,XPO1,SIX1,PPM1A,TXNIP,THRB,EGR1,TNF,IL1B,SMAD7	.
GO: Biological Process	GO:0007267	cell-cell signaling	2.215e-05	32	IL15,IL17A,IL18,AIMP1,IL17B,TMOD2,FGF18,LRP8,ADM,WISP1,S100B,PTPN11,PER2,KCND2,KCNK3,NGFR,KDR,TNC,APOE,LEPR,LIF,ARNTL,NAMPT,CYR61,EGR1,AACS,LTA,CTGF,TNF,ATP1A2,IL1B,IL2	.
GO: Biological Process	GO:0065003	protein-containing complex assembly	0.01515	32	ABCA1,MAP1B,SPTBN1,TMOD2,JUN,SERPINA1,PTPN11,KCND2,AHNAK,MITF,ALAD,LDLRAD4,HSP90AA1,KIF11,COL1A1,VEGFA,CARMIL1,APOE,PPM1A,TGM2,OPTN,IGF1R,DNAJC15,PDE4DIP,PARVA,SEPT11,TNF,CDK1,PALLD,SOD2,SORL1,HELLS	.
GO: Biological Process	GO:0048545	response to steroid hormone	1.747e-12	31	IL17A,TRIM25,ESRRG,LMO3,BCL2,EZH2,ADM,S100B,JUNB,PIK3R1,PGRMC2,ALAD,HSP90AA1,COL1A1,CALM1,FOS,RELA,GSTM3,TXNIP,POSTN,THBS1,ARNTL,SLC9A3,IGF1,THRB,LOX,AACS,CTGF,TNF,ATP1A2,IL1B	.
GO: Biological Process	GO:0007169	transmembrane receptor protein tyrosine kinase signaling pathway	2.321e-10	31	MYOC,ZFAND5,FGF18,CEACAM1,CSRNP1,PTPN11,PIK3R1,CPNE3,NGFR,KDR,VEGFD,PID1,SDC2,HSP90AA1,COL1A1,VEGFA,ADAMTS3,DDR2,GRB14,RELA,SORBS1,APOD,TXNIP,RHOQ,THBS1,NAMPT,IGF1,IGF1R,CTGF,IL1B,MAPK13	.
GO: Biological Process	GO:0002252	immune effector process	2.396e-08	31	CFH,IL12A,IL12B,IL15,TRIM25,MYOM1,AIMP1,TCIM,IRF1,BCL2,STAT1,CEACAM1,FCN1,PTX3,PIK3R1,IL21,C4A,C5AR1,IL33,RAB27A,HSP90AA1,RELA,RELB,LBP,TEAD4,CXCL2,LTA,TNF,IL1B,IL2,IL4	.
GO: Biological Process	GO:0046903	secretion	5.092e-05	31	ABCA1,IL17A,SPTBN1,CEACAM1,ADM,SERPINA1,PTPN11,PER2,FCN1,VEGFD,IL33,RAB27A,VEGFA,NPR3,CALM1,LEPR,PDIA4,POSTN,LIF,THBS1,OPTN,ARNTL,IGF1,AACS,CTGF,TNF,TNFAIP2,IL1A,IL1B,IL2,IL4	.
GO: Biological Process	GO:0000902	cell morphogenesis	0.0002372	31	MAP1B,MYOC,SPTBN1,BCL2,EZH2,ITGB1,STAT1,LRP8,CDC7,S100B,PTPN11,NGFR,KDR,SDC2,LDLRAD4,CAP2,COL1A1,VEGFA,VLDLR,NEDD4L,CARMIL1,APOE,POSTN,LIF,RHOQ,IGF1R,SH3D19,PARVA,PALLD,PHLDB2,SMAD7	.
GO: Biological Process	GO:0030182	neuron differentiation	0.0005097	31	MAP1B,MYOC,SPTBN1,BCL2,EZH2,KLF4,ITGB1,LRP8,ADM,S100B,JUN,PTPN11,NGFR,KDR,VEGFD,SDC2,VEGFA,VLDLR,NEDD4L,TNC,APOD,APOE,SIX1,POSTN,LIF,IGF1R,FZD10,IL1B,IL2,PALLD,SOD2	.
GO: Biological Process	GO:0001819	positive regulation of cytokine production	2.198e-15	30	IL12A,IL12B,IL15,IL17A,IL18,IL17B,SPTBN1,IRF1,FCN1,PIK3R1,NFKB1,NFKB2,IL21,C5AR1,VEGFD,HSPA1A,IL33,REL,RELA,LBP,POSTN,THBS1,TNFRSF8,LTA,TNF,IL1A,IL1B,MAPK13,IL2,IL4	.
GO: Biological Process	GO:0071345	cellular response to cytokine stimulus	1.559e-09	30	IL12B,IL17A,TRIM25,TNFSF14,TNFSF12,IRF1,STAT1,CEACAM1,LRP8,PTPN11,NFKB1,NGFR,ALAD,HSPA1A,PID1,VCAM1,IP6K2,COL1A1,VLDLR,RELA,CXCL2,LEPR,POSTN,THPO,EGR1,TNFRSF8,LTA,TNF,IL1A,IL1B	.
GO: Biological Process	GO:0033365	protein localization to organelle	4.407e-07	30	IL12B,IL18,TNFSF14,SPTBN1,HSPH1,TCIM,BCL2,EZH2,CEACAM1,JUN,PIK3R1,BUB1B,HSPA1L,HSP90AA1,COL1A1,VEGFA,XPO1,APOD,SIX1,PPM1A,TXNIP,LIF,OPTN,ARNTL,IGF1,TNF,CDK1,IL1B,TOR1AIP1,SORL1	.
GO: Biological Process	GO:0098609	cell-cell adhesion	1.667e-06	30	IL12A,IL12B,SP3,IL15,IL18,TNFSF14,HSPH1,IRF1,BCL2,KLF4,ITGB1,CEACAM1,PTPN11,PIK3R1,IL21,RAB27A,VCAM1,HSP90AA1,VEGFA,RELB,LEPR,IGF1,CYR61,EGR1,PARVA,TNF,IL1B,IL2,IL4,SMAD7	.
GO: Biological Process	GO:0051338	regulation of transferase activity	2.83e-06	30	IL12B,CDKN3,HSPH1,EZH2,KLF4,FGF18,CEACAM1,LRP8,PTPN11,PIK3R1,BUB1B,C5AR1,VEGFA,VLDLR,CALM1,DDR2,APOE,CBS,CCND2,THBS1,IGF1,IGF1R,CYR61,FZD10,TNF,CDK1,LTF,IL1B,SMAD7,SORL1	.
GO: Biological Process	GO:0000278	mitotic cell cycle	3.45e-06	30	NUSAP1,CDKN3,PTTG1,SPTBN1,BCL2,FOXN3,EZH2,ITGB1,GEM,CDC7,PTPN11,BUB1B,PID1,HSP90AA1,KIF11,CALM1,SMC4,ZWINT,CCND2,OPTN,IGF1,IGF1R,FANCI,TNF,CDK1,IL1A,IL1B,MUC1,TOP2A,HELLS	.
GO: Biological Process	GO:0032940	secretion by cell	1.365e-05	30	ABCA1,IL17A,SPTBN1,CEACAM1,ADM,SERPINA1,PTPN11,PER2,FCN1,VEGFD,IL33,RAB27A,VEGFA,CALM1,LEPR,PDIA4,POSTN,LIF,THBS1,OPTN,ARNTL,IGF1,AACS,CTGF,TNF,TNFAIP2,IL1A,IL1B,IL2,IL4	.
GO: Biological Process	GO:0033043	regulation of organelle organization	6.572e-05	30	NUSAP1,PTTG1,MAP1B,MYOC,SPTBN1,HSPH1,TMOD2,BCL2,PIK3R1,BUB1B,KDR,HSPA1A,HSPA1L,PID1,KIF11,VEGFA,CARMIL1,XPO1,LIF,RHOQ,IGF1,IGF1R,FZD10,CTGF,TNF,IL1A,IL1B,MUC1,PALLD,PHLDB2	.
GO: Biological Process	GO:0030030	cell projection organization	0.00141	30	MAP1B,MYOC,SPTBN1,BCL2,EZH2,KLF4,ITGB1,LRP8,ADM,S100B,JUN,PTPN11,NGFR,KDR,SDC2,HSP90AA1,VEGFA,VLDLR,NEDD4L,TNC,CARMIL1,APOD,APOE,POSTN,LIF,RHOQ,IGF1R,PARVA,IL2,PALLD	.
GO: Biological Process	GO:0030335	positive regulation of cell migration	7.993e-14	29	IL12A,IL18,TNFSF14,MYOC,BCL2,ITGB1,FGF18,JUN,PIK3R1,CPNE3,KDR,C5AR1,VEGFD,COL1A1,VEGFA,CARMIL1,DDR2,LBP,CXCL2,POSTN,THBS1,IGF1,IGF1R,CYR61,EGR1,TNF,IL1A,IL1B,IL4	.
GO: Biological Process	GO:2000147	positive regulation of cell motility	1.659e-13	29	IL12A,IL18,TNFSF14,MYOC,BCL2,ITGB1,FGF18,JUN,PIK3R1,CPNE3,KDR,C5AR1,VEGFD,COL1A1,VEGFA,CARMIL1,DDR2,LBP,CXCL2,POSTN,THBS1,IGF1,IGF1R,CYR61,EGR1,TNF,IL1A,IL1B,IL4	.
GO: Biological Process	GO:0051272	positive regulation of cellular component movement	3.184e-13	29	IL12A,IL18,TNFSF14,MYOC,BCL2,ITGB1,FGF18,JUN,PIK3R1,CPNE3,KDR,C5AR1,VEGFD,COL1A1,VEGFA,CARMIL1,DDR2,LBP,CXCL2,POSTN,THBS1,IGF1,IGF1R,CYR61,EGR1,TNF,IL1A,IL1B,IL4	.
GO: Biological Process	GO:0040017	positive regulation of locomotion	4.613e-13	29	IL12A,IL18,TNFSF14,MYOC,BCL2,ITGB1,FGF18,JUN,PIK3R1,CPNE3,KDR,C5AR1,VEGFD,COL1A1,VEGFA,CARMIL1,DDR2,LBP,CXCL2,POSTN,THBS1,IGF1,IGF1R,CYR61,EGR1,TNF,IL1A,IL1B,IL4	.
GO: Biological Process	GO:0071396	cellular response to lipid	3.939e-11	29	IL12A,IL12B,IL15,ABCA1,IL17A,IL18,ESRRG,LMO3,KLF4,ITGB1,STAT1,LRP8,NFKB1,PGRMC2,PID1,COL1A1,VLDLR,TNC,RELA,LBP,ARNTL,IGF1,THRB,AACS,FZD10,TNF,LTF,ATP1A2,IL1B	.
GO: Biological Process	GO:0070848	response to growth factor	1.636e-09	29	KLF4,ITGB1,FGF18,LRP8,JUN,PTPN11,FBN1,NFKB1,CPNE3,NGFR,KDR,VEGFD,LDLRAD4,VCAM1,COL1A1,VEGFA,COL3A1,ADAMTS3,TNC,FOS,RELA,PPM1A,POSTN,THBS1,CYR61,EGR1,CTGF,IL1B,SMAD7	.
GO: Biological Process	GO:0045321	leukocyte activation	1.636e-07	29	IL12A,IL12B,SP3,IL15,IL18,TNFSF14,HSPH1,IRF1,BCL2,ITGB1,CEACAM1,JUN,PTPN11,PIK3R1,IL21,IL33,RAB27A,VCAM1,HSP90AA1,RELB,LBP,LEPR,THBS1,IGF1,EGR1,IL1B,IL2,IL4,HELLS	.
GO: Biological Process	GO:0044087	regulation of cellular component biogenesis	1.678e-07	29	MAP1B,MYOC,SPTBN1,TMOD2,JUN,PTPN11,PIK3R1,MITF,KDR,HSPA1A,LDLRAD4,HSP90AA1,VEGFA,DNAJB1,NEDD4L,CARMIL1,APOD,APOE,SIX1,PPM1A,RHOQ,THBS1,CYR61,DNAJC15,CTGF,TNF,PALLD,PHLDB2,SORL1	.
GO: Biological Process	GO:1903047	mitotic cell cycle process	1.794e-06	29	NUSAP1,CDKN3,PTTG1,SPTBN1,BCL2,FOXN3,EZH2,ITGB1,GEM,CDC7,BUB1B,PID1,HSP90AA1,KIF11,CALM1,SMC4,ZWINT,CCND2,OPTN,IGF1,IGF1R,FANCI,TNF,CDK1,IL1A,IL1B,MUC1,TOP2A,HELLS	.
GO: Biological Process	GO:0042493	response to drug	3.429e-12	28	ABCA1,BCL2,ITGB1,STAT1,LRP8,JUN,JUNB,JUND,KCNK3,KDR,ALAD,COL1A1,VLDLR,FOS,RELA,XPO1,APOD,TXNIP,GSTM5,THBS1,LOX,AACS,CD69,LTA,CDK1,IL1B,IL4,SOD2	.
GO: Biological Process	GO:1902532	negative regulation of intracellular signal transduction	5.337e-12	28	TNFSF14,MYOC,HSPH1,IRF1,LMO3,BCL2,KLF4,NDRG2,ITGB1,STAT1,CEACAM1,HSPA1A,WWC1,CALM1,RELA,APOE,PPM1A,LIF,THBS1,OPTN,ARNTL,IGF1,IGF1R,IL1B,MUC1,SOD2,SORL1,HELLS	.
GO: Biological Process	GO:0002521	leukocyte differentiation	3.704e-11	28	IL12A,IL12B,SP3,IL15,IL17A,IRF1,BCL2,ITGB1,CEACAM1,JUN,JUNB,PIK3R1,IL21,MITF,VCAM1,HSP90AA1,VEGFA,FOS,RELB,LEPR,LIF,EGR1,TNF,LTF,IL1B,IL2,IL4,HELLS	.
GO: Biological Process	GO:0009617	response to bacterium	3.989e-10	28	IL12A,IL12B,ABCA1,IL18,STAT1,ADM,JUN,JUNB,JUND,NFKB1,NFKB2,NGFR,ALAD,C5AR1,VCAM1,VLDLR,FOS,RELA,LBP,CXCL2,OPTN,IGF1,TNFRSF8,SLPI,LTA,TNF,LTF,IL1B	.
GO: Biological Process	GO:0071363	cellular response to growth factor stimulus	2.722e-09	28	KLF4,ITGB1,FGF18,LRP8,JUN,PTPN11,FBN1,NFKB1,CPNE3,NGFR,KDR,VEGFD,LDLRAD4,VCAM1,COL1A1,VEGFA,COL3A1,ADAMTS3,FOS,RELA,PPM1A,POSTN,THBS1,CYR61,EGR1,CTGF,IL1B,SMAD7	.
GO: Biological Process	GO:0045596	negative regulation of cell differentiation	1.429e-08	28	ABCA1,IL18,IRF1,BCL2,EZH2,ITGB1,STAT1,CEACAM1,S100B,PIK3R1,NGFR,LDLRAD4,VEGFA,COL3A1,COL5A1,APOE,POSTN,ABCG1,ARNTL,IGF1,TNF,LTF,IL1A,IL1B,IL4,SOD2,SMAD7,SORL1	.
GO: Biological Process	GO:0051223	regulation of protein transport	4.026e-07	28	IL12B,IL17A,IL18,TNFSF14,SPTBN1,TCIM,CEACAM1,PTPN11,PER2,FCN1,PIK3R1,HSPA1L,IL33,HSP90AA1,XPO1,APOD,LEPR,PPM1A,POSTN,ARNTL,IGF1,AACS,TNF,CDK1,IL1A,IL1B,IL2,SORL1	.
GO: Biological Process	GO:0043549	regulation of kinase activity	7.707e-07	28	IL12B,CDKN3,HSPH1,EZH2,KLF4,FGF18,CEACAM1,LRP8,PTPN11,PIK3R1,C5AR1,VEGFA,VLDLR,CALM1,DDR2,APOE,CBS,CCND2,THBS1,IGF1,IGF1R,CYR61,FZD10,TNF,CDK1,LTF,IL1B,SORL1	.
GO: Biological Process	GO:0045087	innate immune response	8.463e-07	28	CFH,IL12A,IL12B,TRIM25,IRF1,STAT1,S100B,PTPN11,FCN1,PTX3,NFKB1,NFKB2,IL21,C4A,HSPA1A,RAB27A,VCAM1,IP6K2,TANK,REL,RELA,RELB,LBP,EGR1,SLPI,TNF,LTF,IL4	.
GO: Biological Process	GO:0019637	organophosphate metabolic process	0.00027	28	ABCA1,AGPAT5,KLF4,FGF18,ADM,PTPN11,PIK3R1,CPNE3,PLCB4,GNAL,HSD11B1,HSPA1A,PID1,CAP2,IP6K2,MOCOS,VEGFA,NPR3,CALM1,TP53I3,APOE,CBS,RHOQ,THBS1,NAMPT,IGF1,DNAJC15,ATP1A2	.
GO: Biological Process	GO:0050877	nervous system process	0.004509	28	EPHX2,IL12B,IL18,TMOD2,ITGB1,RTP4,S100B,JUN,KCND2,NGFR,KCNAB1,GNAL,C5AR1,COL1A1,VLDLR,FOXP2,FOS,SIX1,IGF1,THRB,EGR1,CST1,CST2,TNF,ATP1A2,IL1A,IL1B,SOD2	.
GO: Biological Process	GO:0032496	response to lipopolysaccharide	6.018e-15	27	IL12A,IL12B,ABCA1,IL18,STAT1,ADM,JUN,JUNB,JUND,NFKB1,NFKB2,NGFR,ALAD,C5AR1,VCAM1,VLDLR,FOS,RELA,LBP,CXCL2,IGF1,TNFRSF8,SLPI,LTA,TNF,LTF,IL1B	.
GO: Biological Process	GO:0002237	response to molecule of bacterial origin	1.844e-14	27	IL12A,IL12B,ABCA1,IL18,STAT1,ADM,JUN,JUNB,JUND,NFKB1,NFKB2,NGFR,ALAD,C5AR1,VCAM1,VLDLR,FOS,RELA,LBP,CXCL2,IGF1,TNFRSF8,SLPI,LTA,TNF,LTF,IL1B	.
GO: Biological Process	GO:0045785	positive regulation of cell adhesion	1.125e-12	27	IL12A,IL12B,IL15,IL18,TNFSF14,MYOC,HSPH1,IRF1,ITGB1,CEACAM1,PTPN11,PIK3R1,IL21,KDR,VCAM1,HSP90AA1,VEGFA,CARMIL1,TGM2,THBS1,IGF1,CYR61,TNF,IL1B,IL2,IL4,SMAD7	.
GO: Biological Process	GO:0001525	angiogenesis	8.69e-12	27	IL18,TNFSF12,AIMP1,KLF4,ITGB1,FGF18,STAT1,CEACAM1,ADM,JUN,NGFR,KDR,C5AR1,VEGFD,VEGFA,WARS,APOD,LEPR,RSPO3,LIF,THBS1,CYR61,PARVA,CTGF,TNFAIP2,IL1A,IL1B	.
GO: Biological Process	GO:1903034	regulation of response to wounding	1.288e-11	27	CFH,IL12B,IL15,IL17A,IL18,IL17B,KLF4,CEACAM1,NFKB1,IL21,C4A,C5AR1,IL33,RELA,LBP,APOD,APOE,TGM2,THBS1,IGF1R,LTA,TNF,IL1B,MAPK13,IL2,IL4,PHLDB2	.
GO: Biological Process	GO:1901652	response to peptide	1.639e-11	27	IL18,IRF1,KLF4,STAT1,CEACAM1,ADM,JUNB,JUND,SERPINA1,PTPN11,FBN1,PIK3R1,NFKB1,NGFR,PID1,COL1A1,VLDLR,GRB14,RELA,SORBS1,RHOQ,NAMPT,IGF1,IGF1R,EGR1,CTGF,IL1B	.
GO: Biological Process	GO:1903827	regulation of cellular protein localization	2.477e-09	27	IL12B,IL18,TNFSF14,SPTBN1,HSPH1,TCIM,BCL2,ITGB1,CEACAM1,PTPN11,PIK3R1,HSPA1L,PID1,HSP90AA1,VEGFA,NEDD4L,SORBS1,XPO1,APOD,PPM1A,LIF,RHOQ,IGF1,TNF,CDK1,IL1B,SORL1	.
GO: Biological Process	GO:0051129	negative regulation of cellular component organization	3.684e-08	27	PTTG1,MAP1B,MYOC,SPTBN1,TMOD2,ITGB1,STAT1,BUB1B,NGFR,HSPA1A,PID1,LDLRAD4,DNAJB1,CARMIL1,APOD,APOE,PPM1A,POSTN,LIF,RHOQ,THBS1,IGF1,DNAJC15,TNF,PHLDB2,SMAD7,SORL1	.
GO: Biological Process	GO:0010942	positive regulation of cell death	5.755e-08	27	IL12A,IL12B,IL17A,IL18,TNFSF12,IRF1,BCL2,ITGB1,STAT1,CEACAM1,ADM,S100B,JUN,NGFR,IP6K2,APOE,TXNIP,TGM2,THBS1,CYR61,EGR1,TNFRSF8,LTA,CTGF,TNF,IL1B,TOP2A	.
GO: Biological Process	GO:0030162	regulation of proteolysis	3.441e-07	27	CFH,PTTG1,TNFSF14,KLF4,STAT1,SERPINA1,PIK3R1,BUB1B,NGFR,C4A,C5AR1,IL33,VEGFA,APOE,THBS1,IGF1,CYR61,SH3D19,CST1,CST2,SLPI,CTGF,TNF,CDK1,IL1B,SMAD7,SORL1	.
GO: Biological Process	GO:0043086	negative regulation of catalytic activity	5.224e-06	27	PTTG1,TNFSF14,KLF4,SERPINA1,PTX3,NFKB1,BUB1B,NGFR,C4A,VEGFA,NPR3,APOE,LEPR,TXNIP,THBS1,IGF1,IGF1R,CST1,CST2,SLPI,FZD10,TNF,CDK1,LTF,IL1B,SMAD7,SORL1	.
GO: Biological Process	GO:0051960	regulation of nervous system development	5.678e-06	27	MAP1B,BCL2,EZH2,KLF4,ITGB1,LRP8,PER2,NGFR,KDR,SDC2,VEGFA,COL3A1,VLDLR,NEDD4L,RELA,APOE,SIX1,LIF,ARNTL,IGF1,IGF1R,LTA,TNF,CDK1,IL1B,IL2,SORL1	.
GO: Biological Process	GO:0048666	neuron development	0.0003108	27	MAP1B,MYOC,SPTBN1,BCL2,EZH2,KLF4,ITGB1,LRP8,ADM,S100B,JUN,PTPN11,NGFR,KDR,SDC2,VEGFA,VLDLR,NEDD4L,TNC,APOD,APOE,POSTN,LIF,IGF1R,IL2,PALLD,SOD2	.
GO: Biological Process	GO:0007010	cytoskeleton organization	0.0006127	27	NUSAP1,MAP1B,PCLAF,MYOC,SPTBN1,HSPH1,TMOD2,BCL2,ITGB1,PIK3R1,TLN2,CAP2,KIF11,CARMIL1,SORBS1,XPO1,APOE,RHOQ,SH3D19,PARVA,FZD10,CTGF,TNF,CDK1,IL1A,PALLD,PHLDB2	.
GO: Biological Process	GO:1901135	carbohydrate derivative metabolic process	0.003261	27	IL15,ABCA1,BCL2,ADM,SERPINA1,ADAMTS9,PTX3,NFKB1,GNAL,HSD11B1,HSPA1A,PID1,SDC2,CAP2,MOCOS,VEGFA,NPR3,CALM1,APOE,CBS,RHOQ,THBS1,IGF1,DNAJC15,ATP1A2,IL1B,MUC1	.
GO: Biological Process	GO:1901566	organonitrogen compound biosynthetic process	0.01182	27	ABCA1,LARP6,AIMP1,ADM,PER2,GGCT,NFKB1,ALAD,GNAL,PID1,SDC2,CAP2,MOCOS,NPR3,WARS,CALM1,MTHFD1L,APOE,CBS,GSTM3,GSTM5,THBS1,NAMPT,IGF1,CYR61,TNF,IL1B	.
GO: Biological Process	GO:0043434	response to peptide hormone	1.711e-11	26	IL18,IRF1,STAT1,CEACAM1,ADM,JUNB,JUND,SERPINA1,PTPN11,FBN1,PIK3R1,NFKB1,NGFR,PID1,COL1A1,VLDLR,GRB14,RELA,SORBS1,RHOQ,NAMPT,IGF1,IGF1R,EGR1,CTGF,IL1B	.
GO: Biological Process	GO:0007159	leukocyte cell-cell adhesion	1.786e-09	26	IL12A,IL12B,SP3,IL15,IL18,TNFSF14,HSPH1,IRF1,BCL2,KLF4,ITGB1,CEACAM1,PTPN11,PIK3R1,IL21,RAB27A,VCAM1,HSP90AA1,RELB,LEPR,IGF1,EGR1,TNF,IL1B,IL2,IL4	.
GO: Biological Process	GO:0010035	response to inorganic substance	2.707e-09	26	CYBRD1,HSPH1,BCL2,EZH2,KLF4,JUN,JUNB,JUND,NFKB1,CPNE3,KCNK3,ALAD,VCAM1,COL1A1,NEDD4L,CALM1,FOS,RELA,TXNIP,THBS1,TNF,CDK1,IL1A,IL1B,IL4,SOD2	.
GO: Biological Process	GO:1904951	positive regulation of establishment of protein localization	3.38e-09	26	IL12B,IL17A,IL18,TNFSF14,SPTBN1,TCIM,BCL2,ITGB1,CEACAM1,FCN1,PIK3R1,HSPA1L,IL33,HSP90AA1,SORBS1,LEPR,PPM1A,POSTN,IGF1,AACS,TNF,CDK1,IL1A,IL1B,IL2,SORL1	.
GO: Biological Process	GO:1901699	cellular response to nitrogen compound	1.052e-08	26	IL18,IRF1,EZH2,KLF4,STAT1,CEACAM1,PTPN11,FBN1,PIK3R1,NFKB1,NGFR,PID1,COL1A1,COL3A1,VLDLR,GRB14,RELA,SORBS1,RHOQ,THBS1,NAMPT,IGF1,IGF1R,EGR1,TNF,IL1B	.
GO: Biological Process	GO:0061061	muscle structure development	7.192e-08	26	IL18,TNFSF14,TMOD2,BCL2,EZH2,ITGB1,ADM,WISP1,S100B,PIK3R1,NGFR,KCNAB1,VEGFA,COL3A1,FOXP2,FOS,TEAD4,SIX1,LIF,ARNTL,IGF1,EGR1,TNF,CDK1,IL4,SMAD7	.
GO: Biological Process	GO:0006897	endocytosis	9.127e-08	26	ABCA1,HSPH1,ITGB1,CEACAM1,LRP8,CDC7,ADM,FCN1,PTX3,PIK3R1,C4A,RAB27A,HSP90AA1,VEGFA,VLDLR,NEDD4L,CARMIL1,LBP,APOE,LEPR,TGM2,THBS1,SLC9A3,TNF,IL1B,SORL1	.
GO: Biological Process	GO:0050778	positive regulation of immune response	1.088e-07	26	CFH,IL12A,IL12B,IL15,IRF1,BCL2,CEACAM1,FCN1,PIK3R1,NFKB1,IL21,C4A,C5AR1,HSPA1A,IL33,HSP90AA1,TANK,RELA,RELB,LBP,LTA,TNF,LTF,IL1B,IL2,IL4	.
GO: Biological Process	GO:0045859	regulation of protein kinase activity	1.683e-06	26	IL12B,CDKN3,HSPH1,EZH2,FGF18,CEACAM1,LRP8,PTPN11,C5AR1,VEGFA,VLDLR,CALM1,DDR2,APOE,CBS,CCND2,THBS1,IGF1,IGF1R,CYR61,FZD10,TNF,CDK1,LTF,IL1B,SORL1	.
GO: Biological Process	GO:0031175	neuron projection development	6.221e-05	26	MAP1B,MYOC,SPTBN1,BCL2,EZH2,KLF4,ITGB1,LRP8,ADM,S100B,JUN,PTPN11,NGFR,KDR,SDC2,VEGFA,VLDLR,NEDD4L,TNC,APOD,APOE,POSTN,LIF,IGF1R,IL2,PALLD	.
GO: Biological Process	GO:0006886	intracellular protein transport	0.0006294	26	IL12B,IL18,TNFSF14,SPTBN1,TCIM,ITGB1,RTP4,CEACAM1,JUN,PTPN11,PIK3R1,NGFR,HSPA1L,RAB27A,HSP90AA1,XPO1,APOD,PPM1A,TXNIP,OPTN,ARNTL,IGF1,TNF,CDK1,IL1B,SORL1	.
GO: Biological Process	GO:0009790	embryo development	0.0009314	26	SP3,ZFAND5,PPP1R13L,KLF4,ITGB1,ADM,JUNB,SERPINA1,FBN1,KDR,VCAM1,COL1A1,VEGFA,COL5A1,MTHFD1L,OSR2,TEAD4,SIX1,RSPO3,LIF,IGF1,CYR61,TNF,CDK1,TOP2A,PHLDB2	.
GO: Biological Process	GO:0032103	positive regulation of response to external stimulus	1.442e-13	25	IL12A,IL12B,IL15,IL17A,IL18,TNFSF14,IL17B,FGF18,IL21,KDR,C5AR1,VEGFD,IL33,VEGFA,LBP,CXCL2,TGM2,THBS1,IGF1R,LTA,TNF,IL1B,MAPK13,IL2,IL4	.
GO: Biological Process	GO:0071417	cellular response to organonitrogen compound	2.557e-09	25	IL18,IRF1,EZH2,KLF4,STAT1,CEACAM1,PTPN11,FBN1,PIK3R1,NFKB1,NGFR,PID1,COL1A1,COL3A1,VLDLR,GRB14,RELA,SORBS1,RHOQ,NAMPT,IGF1,IGF1R,EGR1,TNF,IL1B	.
GO: Biological Process	GO:0001501	skeletal system development	4.222e-09	25	SP3,MYOC,ZFAND5,FGF18,CSRNP1,PTPN11,FBN1,KDR,COL1A1,VEGFA,COL3A1,NPR3,MTHFD1L,OSR2,RELA,TEAD4,SIX1,CBS,POSTN,THBS1,IGF1,THRB,CYR61,CTGF,LTF	.
GO: Biological Process	GO:0009991	response to extracellular stimulus	9.741e-08	25	IL15,ABCA1,BCL2,ITGB1,STAT1,ADM,JUN,KDR,ALAD,VCAM1,COL1A1,VLDLR,TNC,FOS,RELA,APOE,CBS,POSTN,IGF1,DNAJC15,AACS,LTA,IL1B,IL4,SOD2	.
GO: Biological Process	GO:0031400	negative regulation of protein modification process	3.527e-07	25	IL18,HSPH1,IRF1,LMO3,KLF4,NDRG2,CEACAM1,JUN,PER2,BUB1B,HSPA1A,PID1,LDLRAD4,CRTAP,CALM1,APOE,LIF,IGF1,IGF1R,TNF,CDK1,IL1B,IL2,SMAD7,SORL1	.
GO: Biological Process	GO:0046649	lymphocyte activation	1.111e-06	25	IL12A,IL12B,SP3,IL15,IL18,TNFSF14,HSPH1,IRF1,BCL2,ITGB1,CEACAM1,PTPN11,PIK3R1,IL21,RAB27A,VCAM1,HSP90AA1,RELB,LEPR,IGF1,EGR1,IL1B,IL2,IL4,HELLS	.
GO: Biological Process	GO:0050801	ion homeostasis	3.74e-06	25	EPHX2,ABCA1,CYBRD1,MYOC,BCL2,ITGB1,ADM,S100B,KCNK3,NGFR,KDR,C5AR1,NEDD4L,CALM1,APOE,CXCL2,TGM2,ABCG1,SLC9A3,LTF,ATP1A2,IL1B,IL2,SOD2,SMAD7	.
GO: Biological Process	GO:0050767	regulation of neurogenesis	6.573e-06	25	MAP1B,BCL2,EZH2,KLF4,ITGB1,LRP8,PER2,NGFR,KDR,SDC2,VEGFA,COL3A1,VLDLR,NEDD4L,RELA,APOE,SIX1,LIF,ARNTL,IGF1R,LTA,CDK1,IL1B,IL2,SORL1	.
GO: Biological Process	GO:0000904	cell morphogenesis involved in differentiation	2.117e-05	25	MAP1B,MYOC,SPTBN1,BCL2,EZH2,ITGB1,STAT1,LRP8,S100B,PTPN11,NGFR,SDC2,LDLRAD4,COL1A1,VEGFA,VLDLR,CARMIL1,APOE,POSTN,LIF,IGF1R,PARVA,PALLD,PHLDB2,SMAD7	.
GO: Biological Process	GO:0019725	cellular homeostasis	4.982e-05	25	EPHX2,CYBRD1,BCL2,ITGB1,ADM,S100B,PIK3R1,KCNK3,KDR,C5AR1,VCAM1,NEDD4L,CALM1,APOE,CXCL2,LEPR,PDIA4,TGM2,IGF1,IGF1R,AACS,LTF,ATP1A2,IL1B,IL2	.
GO: Biological Process	GO:0050900	leukocyte migration	3.452e-11	24	IL12A,TNFSF14,AIMP1,IL17B,ITGB1,CEACAM1,PTPN11,PIK3R1,MITF,C5AR1,VEGFD,IL33,VCAM1,COL1A1,VEGFA,GRB14,LBP,APOD,CXCL2,THBS1,TNF,IL1A,IL1B,IL4	.
GO: Biological Process	GO:0031349	positive regulation of defense response	2.741e-10	24	IL12A,IL12B,IL15,IL17A,IL18,IL17B,IRF1,FCN1,NFKB1,IL21,HSPA1A,IL33,TANK,RELA,RELB,LBP,CXCL2,TGM2,LTA,TNF,LTF,IL1B,MAPK13,IL2	.
GO: Biological Process	GO:0008015	blood circulation	4.935e-08	24	EPHX2,IL18,PPP1R13L,STAT1,ADM,PER2,KCND2,PIK3R1,KCNK3,KDR,HSP90AA1,VEGFA,NPR3,NEDD4L,CALM1,APOE,CBS,POSTN,THRB,CTGF,ATP1A2,IL2,SOD2,SMAD7	.
GO: Biological Process	GO:0003013	circulatory system process	5.457e-08	24	EPHX2,IL18,PPP1R13L,STAT1,ADM,PER2,KCND2,PIK3R1,KCNK3,KDR,HSP90AA1,VEGFA,NPR3,NEDD4L,CALM1,APOE,CBS,POSTN,THRB,CTGF,ATP1A2,IL2,SOD2,SMAD7	.
GO: Biological Process	GO:0071407	cellular response to organic cyclic compound	5.642e-08	24	IL15,ABCA1,IL17A,IL18,ESRRG,LMO3,EZH2,KLF4,ITGB1,STAT1,LRP8,NFKB1,PGRMC2,COL1A1,TNC,RELA,ARNTL,IGF1,THRB,EGR1,AACS,TNF,ATP1A2,IL1B	.
GO: Biological Process	GO:0042060	wound healing	7.593e-08	24	IRF1,EZH2,DYSF,CEACAM1,SERPINA1,PTPN11,PIK3R1,SDC2,RAB27A,COL1A1,COL3A1,COL5A1,TNC,CARMIL1,APOD,APOE,POSTN,THBS1,IGF1,CYR61,LOX,IL1A,IL1B,PHLDB2	.
GO: Biological Process	GO:0031667	response to nutrient levels	1.529e-07	24	IL15,ABCA1,BCL2,ITGB1,STAT1,ADM,JUN,KDR,ALAD,VCAM1,COL1A1,VLDLR,TNC,RELA,APOE,CBS,POSTN,IGF1,DNAJC15,AACS,LTA,IL1B,IL4,SOD2	.
GO: Biological Process	GO:0097190	apoptotic signaling pathway	4.215e-07	24	IL12A,IL18,TNFSF12,HSPH1,BCL2,JUN,GGCT,PIK3R1,NGFR,HSPA1A,IL33,VEGFA,RELA,THBS1,IGF1,TNFRSF8,TNF,IL1A,IL1B,IL2,MUC1,IL4,SOD2,HELLS	.
GO: Biological Process	GO:0043065	positive regulation of apoptotic process	8.025e-07	24	IL12A,IL12B,IL18,TNFSF12,BCL2,ITGB1,STAT1,CEACAM1,ADM,S100B,JUN,NGFR,IP6K2,TXNIP,TGM2,THBS1,CYR61,EGR1,TNFRSF8,LTA,CTGF,TNF,IL1B,TOP2A	.
GO: Biological Process	GO:0043068	positive regulation of programmed cell death	9.442e-07	24	IL12A,IL12B,IL18,TNFSF12,BCL2,ITGB1,STAT1,CEACAM1,ADM,S100B,JUN,NGFR,IP6K2,TXNIP,TGM2,THBS1,CYR61,EGR1,TNFRSF8,LTA,CTGF,TNF,IL1B,TOP2A	.
GO: Biological Process	GO:0051347	positive regulation of transferase activity	1.233e-06	24	IL12B,HSPH1,EZH2,KLF4,FGF18,CEACAM1,LRP8,PTPN11,BUB1B,C5AR1,VEGFA,VLDLR,CALM1,DDR2,CCND2,THBS1,IGF1,CYR61,FZD10,TNF,CDK1,LTF,IL1B,SORL1	.
GO: Biological Process	GO:0032386	regulation of intracellular transport	1.442e-06	24	IL12B,IL18,MAP1B,TNFSF14,TCIM,BCL2,CEACAM1,PTPN11,PIK3R1,HSPA1A,HSPA1L,WWC1,HSP90AA1,CALM1,XPO1,APOD,PPM1A,IGF1,TNF,CDK1,ATP1A2,IL1B,IL4,SORL1	.
GO: Biological Process	GO:0055082	cellular chemical homeostasis	1.42e-05	24	EPHX2,CYBRD1,BCL2,ITGB1,ADM,S100B,PIK3R1,KCNK3,KDR,C5AR1,VCAM1,NEDD4L,CALM1,APOE,CXCL2,LEPR,TGM2,IGF1,IGF1R,AACS,LTF,ATP1A2,IL1B,IL2	.
GO: Biological Process	GO:0044419	interspecies interaction between organisms	3.228e-05	24	IL12B,TRIM25,BCL2,ITGB1,STAT1,CEACAM1,JUN,FCN1,PTX3,PIK3R1,KDR,HSPA1A,VCAM1,NEDD4L,RELA,LBP,XPO1,APOE,CXCL2,SLPI,LTA,TNF,LTF,TOP2A	.
GO: Biological Process	GO:0044403	symbiont process	3.228e-05	24	IL12B,TRIM25,BCL2,ITGB1,STAT1,CEACAM1,JUN,FCN1,PTX3,PIK3R1,KDR,HSPA1A,VCAM1,NEDD4L,RELA,LBP,XPO1,APOE,CXCL2,SLPI,LTA,TNF,LTF,TOP2A	.
GO: Biological Process	GO:0009612	response to mechanical stimulus	7.752e-15	23	IL18,TNFSF14,IRF1,ITGB1,STAT1,JUN,JUNB,JUND,NFKB1,COL1A1,COL3A1,FOXP2,TNC,FOS,RELA,TXNIP,POSTN,THBS1,IGF1,TNFRSF8,TNF,ATP1A2,IL1B	.
GO: Biological Process	GO:0070482	response to oxygen levels	1.48e-11	23	IL18,BCL2,ADM,S100B,KCND2,KCNK3,KDR,ALAD,VEGFD,SDC2,VCAM1,COL1A1,VEGFA,VLDLR,CBS,POSTN,THBS1,IGF1,EGR1,LTA,CTGF,IL1B,SOD2	.
GO: Biological Process	GO:0050727	regulation of inflammatory response	1.771e-11	23	CFH,IL12B,IL15,IL17A,IL18,IL17B,KLF4,NFKB1,IL21,C4A,C5AR1,IL33,RELA,LBP,APOD,APOE,TGM2,LTA,TNF,IL1B,MAPK13,IL2,IL4	.
GO: Biological Process	GO:1903706	regulation of hemopoiesis	9.122e-11	23	IL12A,IL12B,IL15,IL17A,TCIM,IRF1,CEACAM1,JUN,PIK3R1,IL21,MITF,KDR,HSP90AA1,VEGFA,FOS,CXCL2,LIF,THPO,TNF,LTF,IL1B,IL2,IL4	.
GO: Biological Process	GO:0042110	T cell activation	3.627e-08	23	IL12A,IL12B,SP3,IL15,IL18,TNFSF14,HSPH1,IRF1,BCL2,CEACAM1,PTPN11,PIK3R1,IL21,RAB27A,VCAM1,HSP90AA1,RELB,LEPR,IGF1,EGR1,IL1B,IL2,IL4	.
GO: Biological Process	GO:0070489	T cell aggregation	3.627e-08	23	IL12A,IL12B,SP3,IL15,IL18,TNFSF14,HSPH1,IRF1,BCL2,CEACAM1,PTPN11,PIK3R1,IL21,RAB27A,VCAM1,HSP90AA1,RELB,LEPR,IGF1,EGR1,IL1B,IL2,IL4	.
GO: Biological Process	GO:0051222	positive regulation of protein transport	3.76e-08	23	IL12B,IL17A,IL18,TNFSF14,SPTBN1,TCIM,CEACAM1,FCN1,PIK3R1,HSPA1L,IL33,HSP90AA1,LEPR,PPM1A,POSTN,IGF1,AACS,TNF,CDK1,IL1A,IL1B,IL2,SORL1	.
GO: Biological Process	GO:0071593	lymphocyte aggregation	3.76e-08	23	IL12A,IL12B,SP3,IL15,IL18,TNFSF14,HSPH1,IRF1,BCL2,CEACAM1,PTPN11,PIK3R1,IL21,RAB27A,VCAM1,HSP90AA1,RELB,LEPR,IGF1,EGR1,IL1B,IL2,IL4	.
GO: Biological Process	GO:0070486	leukocyte aggregation	4.827e-08	23	IL12A,IL12B,SP3,IL15,IL18,TNFSF14,HSPH1,IRF1,BCL2,CEACAM1,PTPN11,PIK3R1,IL21,RAB27A,VCAM1,HSP90AA1,RELB,LEPR,IGF1,EGR1,IL1B,IL2,IL4	.
GO: Biological Process	GO:0043410	positive regulation of MAPK cascade	6.388e-08	23	EZH2,ITGB1,FGF18,CEACAM1,JUN,PTPN11,NGFR,KDR,C5AR1,WWC1,VEGFA,LEPR,LIF,THBS1,IGF1,IGF1R,THPO,FZD10,CTGF,TNF,CDK1,IL1A,IL1B	.
GO: Biological Process	GO:0050865	regulation of cell activation	1.631e-07	23	IL12A,IL12B,IL15,IL18,TNFSF14,HSPH1,IRF1,BCL2,CEACAM1,PTPN11,PIK3R1,IL21,IL33,VCAM1,HSP90AA1,LBP,APOE,THBS1,IGF1,CTGF,IL1B,IL2,IL4	.
GO: Biological Process	GO:0019221	cytokine-mediated signaling pathway	1.796e-07	23	IL12B,TRIM25,TNFSF14,TNFSF12,IRF1,STAT1,CEACAM1,LRP8,PTPN11,NGFR,HSPA1A,VCAM1,IP6K2,RELA,CXCL2,LEPR,THPO,EGR1,TNFRSF8,LTA,TNF,IL1A,IL1B	.
GO: Biological Process	GO:0044057	regulation of system process	4.97e-07	23	EPHX2,KLF4,ADM,WISP1,PTPN11,PER2,KCND2,PIK3R1,KCNK3,NGFR,KDR,HSP90AA1,CALM1,LIF,IGF1,THRB,CTGF,TNF,ATP1A2,IL1A,IL1B,IL2,SMAD7	.
GO: Biological Process	GO:0022604	regulation of cell morphogenesis	9.651e-07	23	MAP1B,MYOC,EZH2,STAT1,LRP8,CDC7,S100B,NGFR,KDR,SDC2,LDLRAD4,COL1A1,VEGFA,NEDD4L,CARMIL1,APOE,POSTN,LIF,RHOQ,SH3D19,PARVA,PHLDB2,SMAD7	.
GO: Biological Process	GO:0098542	defense response to other organism	9.651e-07	23	IL12A,IL12B,IL15,IL17A,TRIM25,MYOM1,AIMP1,IRF1,BCL2,STAT1,ADM,C5AR1,IL33,RELA,LBP,TEAD4,CXCL2,OPTN,SLPI,LTA,TNF,LTF,IL4	.
GO: Biological Process	GO:0030855	epithelial cell differentiation	3.927e-06	23	BCL2,EZH2,KLF4,STAT1,CEACAM1,JUN,ADAMTS9,MITF,KDR,RAB27A,VEGFA,SIX1,GSTM3,TXNIP,LIF,ARNTL,IGF1,THRB,TNF,CDK1,IL1A,IL1B,PALLD	.
GO: Biological Process	GO:0051301	cell division	4.557e-06	23	NUSAP1,PTTG1,SPTBN1,CDC7,BUB1B,VEGFD,KIF11,VEGFA,CALM1,SMC4,ZWINT,CCND2,TXNIP,LIF,IGF1,IGF1R,SEPT11,TNF,CDK1,IL1A,IL1B,TOP2A,HELLS	.
GO: Biological Process	GO:0048729	tissue morphogenesis	3.718e-05	23	BCL2,KLF4,ITGB1,STAT1,CEACAM1,ADM,NGFR,KDR,VEGFA,COL3A1,COL5A1,TNC,MTHFD1L,SIX1,RSPO3,LIF,TGM2,IGF1,IGF1R,CYR61,TNF,PHLDB2,SMAD7	.
GO: Biological Process	GO:0050867	positive regulation of cell activation	2.404e-10	22	IL12A,IL12B,IL15,IL18,TNFSF14,HSPH1,IRF1,BCL2,CEACAM1,PTPN11,PIK3R1,IL21,IL33,VCAM1,HSP90AA1,LBP,THBS1,IGF1,CTGF,IL1B,IL2,IL4	.
GO: Biological Process	GO:0034504	protein localization to nucleus	1.558e-09	22	IL12B,IL18,TNFSF14,SPTBN1,TCIM,CEACAM1,JUN,PIK3R1,HSP90AA1,COL1A1,XPO1,APOD,SIX1,PPM1A,TXNIP,LIF,ARNTL,IGF1,TNF,CDK1,IL1B,TOR1AIP1	.
GO: Biological Process	GO:0097305	response to alcohol	2.165e-09	22	IL15,ABCA1,EZH2,KLF4,ITGB1,LRP8,JUNB,ALAD,VCAM1,COL1A1,CALM1,TNC,FOS,TXNIP,POSTN,IGF1,AACS,CTGF,CDK1,IL1B,IL2,IL4	.
GO: Biological Process	GO:0006979	response to oxidative stress	1.295e-08	22	HSPH1,BCL2,EZH2,KLF4,JUN,NFKB1,NGFR,ALAD,HSPA1A,COL1A1,FOS,RELA,APOD,APOE,MSRB3,TXNIP,THBS1,ARNTL,TNF,CDK1,IL1B,SOD2	.
GO: Biological Process	GO:0043900	regulation of multi-organism process	1.636e-07	22	IL12B,IL15,IL18,TRIM25,MYOM1,BCL2,STAT1,CEACAM1,JUN,FCN1,PTX3,LBP,APOE,TEAD4,CXCL2,IGF1,SLPI,LTA,TNF,LTF,IL4,TOP2A	.
GO: Biological Process	GO:0051051	negative regulation of transport	2.973e-07	22	MAP1B,TNFSF14,BCL2,CEACAM1,PTPN11,NFKB1,KCNAB1,PLCB4,HSPA1A,PID1,IL33,NEDD4L,CALM1,APOD,APOE,PPM1A,LIF,RHOQ,THBS1,TNF,ATP1A2,IL1B	.
GO: Biological Process	GO:0010720	positive regulation of cell development	1.249e-06	22	MAP1B,MYOC,BCL2,EZH2,ITGB1,LRP8,WISP1,NGFR,KDR,COL1A1,VEGFA,VLDLR,NEDD4L,CARMIL1,RELA,APOE,TEAD4,LIF,IGF1R,LTA,IL1B,IL2	.
GO: Biological Process	GO:0007507	heart development	2.253e-06	22	PPP1R13L,ITGB1,ADM,WISP1,JUN,PTPN11,FBN1,KCNAB1,KDR,VCAM1,VEGFA,COL3A1,COL5A1,VLDLR,SIX1,THBS1,CYR61,LOX,PARVA,CDK1,SOD2,SMAD7	.
GO: Biological Process	GO:0010564	regulation of cell cycle process	2.582e-06	22	NUSAP1,PTTG1,TCIM,BCL2,FOXN3,EZH2,CDC7,BUB1B,PID1,KIF11,CALM1,XPO1,LIF,IGF1,IGF1R,FANCI,CTGF,TNF,CDK1,IL1A,IL1B,MUC1	.
GO: Biological Process	GO:0010563	negative regulation of phosphorus metabolic process	2.653e-06	22	IL18,HSPH1,IRF1,LMO3,KLF4,NDRG2,CEACAM1,JUN,PID1,LDLRAD4,NPR3,CALM1,APOE,LIF,IGF1,IGF1R,DNAJC15,TNF,IL1B,IL2,SMAD7,SORL1	.
GO: Biological Process	GO:0045936	negative regulation of phosphate metabolic process	2.653e-06	22	IL18,HSPH1,IRF1,LMO3,KLF4,NDRG2,CEACAM1,JUN,PID1,LDLRAD4,NPR3,CALM1,APOE,LIF,IGF1,IGF1R,DNAJC15,TNF,IL1B,IL2,SMAD7,SORL1	.
GO: Biological Process	GO:0048589	developmental growth	1.665e-05	22	MAP1B,BCL2,PPP1R13L,EZH2,ITGB1,ADM,WISP1,PTPN11,KDR,WWC1,VEGFA,NEDD4L,TNC,DDR2,APOD,APOE,SIX1,LEPR,POSTN,THBS1,IGF1,CDK1	.
GO: Biological Process	GO:0072594	establishment of protein localization to organelle	1.783e-05	22	IL12B,IL18,TNFSF14,SPTBN1,HSPH1,TCIM,BCL2,CEACAM1,JUN,PIK3R1,HSPA1L,HSP90AA1,APOD,PPM1A,TXNIP,OPTN,ARNTL,IGF1,TNF,CDK1,IL1B,SORL1	.
GO: Biological Process	GO:0006605	protein targeting	4.908e-05	22	IL12B,IL18,TNFSF14,SPTBN1,TCIM,RTP4,CEACAM1,JUN,PIK3R1,HSPA1L,RAB27A,HSP90AA1,APOD,PPM1A,TXNIP,OPTN,ARNTL,IGF1,TNF,CDK1,IL1B,SORL1	.
GO: Biological Process	GO:0007417	central nervous system development	0.003859	22	BCL2,EZH2,NDRG2,ITGB1,LRP8,S100B,PTPN11,KCNK3,NGFR,KCNAB1,C5AR1,COL3A1,VLDLR,CALM1,FOXP2,APOD,SIX1,CBS,LIF,IGF1,IGF1R,IL1B	.
GO: Biological Process	GO:0044703	multi-organism reproductive process	0.005943	22	IL12B,SP3,PTTG1,IL18,BCL2,ITGB1,ADM,JUNB,HSPA1L,CRTAP,FOS,TEAD4,CBS,LEPR,LIF,ARNTL,NAMPT,IGF1,THRB,CDK1,IL1B,IL4	.
GO: Biological Process	GO:0061024	membrane organization	0.01013	22	ABCA1,MYOC,SPTBN1,BCL2,DYSF,ITGB1,RTP4,SERPINA1,PIK3R1,HSPA1A,PID1,HSP90AA1,COL5A1,SORBS1,LBP,APOE,RHOQ,THBS1,OPTN,TNF,CDK1,TOR1AIP1	.
GO: Biological Process	GO:0033002	muscle cell proliferation	7.058e-15	21	IL12A,IL12B,IL15,IL18,KLF4,NDRG2,STAT1,WISP1,JUN,PIK3R1,VEGFA,NPR3,APOD,SIX1,TGM2,NAMPT,IGF1,IGF1R,EGR1,TNF,CDK1	.
GO: Biological Process	GO:0007249	I-kappaB kinase/NF-kappaB signaling	1.04e-11	21	IL12B,IL18,TRIM25,TNFSF14,TCIM,IRF1,STAT1,S100B,NFKB1,NFKB2,TANK,REL,RELA,RELB,PPM1A,TGM2,OPTN,TNF,LTF,IL1A,IL1B	.
GO: Biological Process	GO:0036293	response to decreased oxygen levels	2.464e-10	21	IL18,BCL2,ADM,S100B,KCND2,KCNK3,KDR,ALAD,VEGFD,SDC2,VCAM1,VEGFA,VLDLR,CBS,POSTN,THBS1,IGF1,EGR1,LTA,CTGF,IL1B	.
GO: Biological Process	GO:0002696	positive regulation of leukocyte activation	7.42e-10	21	IL12A,IL12B,IL15,IL18,TNFSF14,HSPH1,IRF1,BCL2,CEACAM1,PTPN11,PIK3R1,IL21,IL33,VCAM1,HSP90AA1,LBP,THBS1,IGF1,IL1B,IL2,IL4	.
GO: Biological Process	GO:0022407	regulation of cell-cell adhesion	4.389e-08	21	IL12A,IL12B,IL15,IL18,TNFSF14,HSPH1,IRF1,KLF4,CEACAM1,PTPN11,PIK3R1,IL21,VCAM1,HSP90AA1,VEGFA,IGF1,TNF,IL1B,IL2,IL4,SMAD7	.
GO: Biological Process	GO:0045860	positive regulation of protein kinase activity	4.745e-07	21	IL12B,HSPH1,EZH2,FGF18,CEACAM1,LRP8,PTPN11,C5AR1,VEGFA,VLDLR,CALM1,DDR2,CCND2,THBS1,IGF1,CYR61,FZD10,TNF,CDK1,LTF,IL1B	.
GO: Biological Process	GO:0002694	regulation of leukocyte activation	7.451e-07	21	IL12A,IL12B,IL15,IL18,TNFSF14,HSPH1,IRF1,BCL2,CEACAM1,PTPN11,PIK3R1,IL21,IL33,VCAM1,HSP90AA1,LBP,THBS1,IGF1,IL1B,IL2,IL4	.
GO: Biological Process	GO:0033674	positive regulation of kinase activity	1.379e-06	21	IL12B,HSPH1,EZH2,FGF18,CEACAM1,LRP8,PTPN11,C5AR1,VEGFA,VLDLR,CALM1,DDR2,CCND2,THBS1,IGF1,CYR61,FZD10,TNF,CDK1,LTF,IL1B	.
GO: Biological Process	GO:0035295	tube development	6.734e-05	21	SP3,BCL2,FGF18,STAT1,ADM,KDR,HSD11B1,VEGFA,COL3A1,FOXP2,TNC,MTHFD1L,SIX1,LIF,TGM2,IGF1,THRB,LOX,CTGF,TNF,SMAD7	.
GO: Biological Process	GO:0040008	regulation of growth	0.0001325	21	IL12B,PTTG1,MAP1B,BCL2,CEACAM1,WISP1,PTPN11,WWC1,IP6K2,VEGFA,NEDD4L,LBP,APOE,SIX1,IGF1,CYR61,LTA,CTGF,TNF,CDK1,IL2	.
GO: Biological Process	GO:0016482	cytosolic transport	0.0001325	21	IL12B,IL18,TNFSF14,TCIM,BCL2,CEACAM1,PTPN11,PIK3R1,HSPA1L,RAB27A,HSP90AA1,CALM1,XPO1,APOD,PPM1A,IGF1,TNF,CDK1,ATP1A2,IL1B,SORL1	.
GO: Biological Process	GO:0080135	regulation of cellular response to stress	0.0002396	21	HSPH1,KLF4,CEACAM1,PIK3R1,KDR,HSPA1A,HSPA1L,HSPB8,HSP90AA1,VEGFA,DNAJB1,CBS,ARNTL,IGF1R,FZD10,CTGF,TNF,IL1A,IL1B,MUC1,SOD2	.
GO: Biological Process	GO:0055086	nucleobase-containing small molecule metabolic process	0.0002911	21	ABCA1,ADM,GNAL,HSD11B1,HSPA1A,PID1,CAP2,MOCOS,VEGFA,NPR3,CALM1,TP53I3,APOE,CBS,RHOQ,THBS1,NAMPT,IGF1,DNAJC15,ATP1A2,IL1B	.
GO: Biological Process	GO:0060322	head development	0.0005601	21	ZFAND5,BCL2,EZH2,NDRG2,ITGB1,LRP8,CSRNP1,PTPN11,KCNK3,KCNAB1,C5AR1,COL1A1,COL3A1,VLDLR,CALM1,FOXP2,OSR2,APOD,CBS,IGF1,IGF1R	.
GO: Biological Process	GO:0006259	DNA metabolic process	0.007089	21	PTTG1,TRIM25,PCLAF,EZH2,KLF4,CDC7,JUN,HSPA1A,PID1,FOS,DTL,CBS,IGF1,IGF1R,FANCI,CTGF,CDK1,IL2,IL4,TOP2A,HELLS	.
GO: Biological Process	GO:0044255	cellular lipid metabolic process	0.01482	21	EPHX2,AGPAT5,KLF4,FGF18,CEACAM1,LRP8,PTPN11,PER2,PIK3R1,CPNE3,ELOVL6,SDC2,IP6K2,APOD,APOE,ABCG1,THRB,CYR61,AACS,TNF,IL1B	.
GO: Biological Process	GO:0001666	response to hypoxia	9.595e-10	20	IL18,BCL2,ADM,S100B,KCND2,KCNK3,KDR,ALAD,VEGFD,SDC2,VCAM1,VEGFA,VLDLR,CBS,POSTN,THBS1,IGF1,EGR1,LTA,IL1B	.
GO: Biological Process	GO:1901653	cellular response to peptide	4.218e-09	20	IL18,IRF1,KLF4,STAT1,CEACAM1,PTPN11,FBN1,PIK3R1,NFKB1,NGFR,PID1,VLDLR,GRB14,RELA,SORBS1,RHOQ,NAMPT,IGF1,IGF1R,IL1B	.
GO: Biological Process	GO:1903829	positive regulation of cellular protein localization	3.12e-08	20	IL12B,IL18,TNFSF14,SPTBN1,TCIM,BCL2,ITGB1,CEACAM1,PIK3R1,HSPA1L,HSP90AA1,VEGFA,SORBS1,PPM1A,LIF,IGF1,TNF,CDK1,IL1B,SORL1	.
GO: Biological Process	GO:0042326	negative regulation of phosphorylation	9.198e-07	20	IL18,HSPH1,IRF1,LMO3,KLF4,NDRG2,CEACAM1,JUN,PID1,LDLRAD4,CALM1,APOE,LIF,IGF1,IGF1R,DNAJC15,IL1B,IL2,SMAD7,SORL1	.
GO: Biological Process	GO:0009314	response to radiation	1.154e-06	20	IL12A,IL12B,PCLAF,BCL2,ITGB1,JUN,JUNB,JUND,PIK3R1,ALAD,VCAM1,COL3A1,CALM1,FOS,DTL,RELA,EGR1,ATP1A2,IL1B,SOD2	.
GO: Biological Process	GO:0006913	nucleocytoplasmic transport	1.794e-06	20	IL12B,IL18,TNFSF14,SPTBN1,TCIM,CEACAM1,JUN,PTPN11,PIK3R1,HSP90AA1,XPO1,APOD,PPM1A,TXNIP,ARNTL,IGF1,TNF,CDK1,IL1B,DDX39A	.
GO: Biological Process	GO:0051169	nuclear transport	2.291e-06	20	IL12B,IL18,TNFSF14,SPTBN1,TCIM,CEACAM1,JUN,PTPN11,PIK3R1,HSP90AA1,XPO1,APOD,PPM1A,TXNIP,ARNTL,IGF1,TNF,CDK1,IL1B,DDX39A	.
GO: Biological Process	GO:0007346	regulation of mitotic cell cycle	2.742e-06	20	NUSAP1,PTTG1,BCL2,FOXN3,EZH2,CDC7,PTPN11,BUB1B,PID1,KIF11,ZWINT,IGF1,IGF1R,FANCI,TNF,CDK1,IL1A,IL1B,MUC1,TOP2A	.
GO: Biological Process	GO:0071900	regulation of protein serine/threonine kinase activity	3.179e-06	20	CDKN3,EZH2,FGF18,CEACAM1,PTPN11,C5AR1,VEGFA,CALM1,APOE,CBS,CCND2,THBS1,IGF1,IGF1R,FZD10,TNF,CDK1,LTF,IL1B,SORL1	.
GO: Biological Process	GO:1903649	regulation of cytoplasmic transport	3.785e-06	20	IL12B,IL18,TNFSF14,TCIM,BCL2,CEACAM1,PTPN11,PIK3R1,HSPA1L,HSP90AA1,CALM1,XPO1,APOD,PPM1A,IGF1,TNF,CDK1,ATP1A2,IL1B,SORL1	.
GO: Biological Process	GO:0002009	morphogenesis of an epithelium	3.842e-05	20	BCL2,KLF4,STAT1,CEACAM1,ADM,NGFR,KDR,VEGFA,COL5A1,TNC,MTHFD1L,SIX1,RSPO3,LIF,TGM2,IGF1,IGF1R,CYR61,TNF,PHLDB2	.
GO: Biological Process	GO:0007610	behavior	0.0001443	20	TMOD2,BCL2,ITGB1,CEACAM1,S100B,JUN,PER3,KCND2,KCNAB1,VLDLR,FOXP2,FOS,LEPR,THBS1,IGF1,THRB,EGR1,ATP1A2,IL1B,SOD2	.
GO: Biological Process	GO:0055080	cation homeostasis	0.0001789	20	EPHX2,CYBRD1,BCL2,ITGB1,ADM,S100B,KCNK3,KDR,C5AR1,NEDD4L,CALM1,APOE,CXCL2,TGM2,SLC9A3,LTF,ATP1A2,IL1B,IL2,SOD2	.
GO: Biological Process	GO:0009117	nucleotide metabolic process	0.0002166	20	ABCA1,ADM,GNAL,HSD11B1,HSPA1A,PID1,CAP2,MOCOS,VEGFA,NPR3,CALM1,TP53I3,APOE,CBS,RHOQ,THBS1,NAMPT,IGF1,DNAJC15,ATP1A2	.
GO: Biological Process	GO:0098771	inorganic ion homeostasis	0.0002425	20	EPHX2,CYBRD1,BCL2,ITGB1,ADM,S100B,KCNK3,KDR,C5AR1,NEDD4L,CALM1,APOE,CXCL2,TGM2,SLC9A3,LTF,ATP1A2,IL1B,IL2,SOD2	.
GO: Biological Process	GO:0006753	nucleoside phosphate metabolic process	0.0002611	20	ABCA1,ADM,GNAL,HSD11B1,HSPA1A,PID1,CAP2,MOCOS,VEGFA,NPR3,CALM1,TP53I3,APOE,CBS,RHOQ,THBS1,NAMPT,IGF1,DNAJC15,ATP1A2	.
GO: Biological Process	GO:0016032	viral process	0.0007019	20	TRIM25,BCL2,ITGB1,STAT1,CEACAM1,JUN,FCN1,PTX3,PIK3R1,KDR,HSPA1A,VCAM1,NEDD4L,RELA,XPO1,APOE,SLPI,TNF,LTF,TOP2A	.
GO: Biological Process	GO:0044764	multi-organism cellular process	0.0008786	20	TRIM25,BCL2,ITGB1,STAT1,CEACAM1,JUN,FCN1,PTX3,PIK3R1,KDR,HSPA1A,VCAM1,NEDD4L,RELA,XPO1,APOE,SLPI,TNF,LTF,TOP2A	.
GO: Biological Process	GO:0009894	regulation of catabolic process	0.0009356	20	TNFSF12,BCL2,ITGB1,BUB1B,KDR,HSD11B1,IL33,NEDD4L,RELA,XPO1,APOE,LEPR,ARNTL,IGF1,SH3D19,TNF,CDK1,IL1B,SMAD7,SORL1	.
GO: Biological Process	GO:0030163	protein catabolic process	0.002485	20	PTTG1,TRIM25,TNFSF12,CEACAM1,ADAMTS9,BUB1B,IL33,NEDD4L,DTL,RELA,XPO1,APOE,ARNTL,SH3D19,TNF,CDK1,IL1B,YME1L1,SMAD7,SORL1	.
GO: Biological Process	GO:0048660	regulation of smooth muscle cell proliferation	8.889e-16	19	IL12A,IL12B,IL15,IL18,KLF4,NDRG2,STAT1,WISP1,JUN,PIK3R1,VEGFA,NPR3,APOD,TGM2,NAMPT,IGF1,IGF1R,EGR1,TNF	.
GO: Biological Process	GO:0048659	smooth muscle cell proliferation	1.592e-15	19	IL12A,IL12B,IL15,IL18,KLF4,NDRG2,STAT1,WISP1,JUN,PIK3R1,VEGFA,NPR3,APOD,TGM2,NAMPT,IGF1,IGF1R,EGR1,TNF	.
GO: Biological Process	GO:0072593	reactive oxygen species metabolic process	3.251e-10	19	EPHX2,IL18,BCL2,KLF4,PTX3,NGFR,PID1,RAB27A,HSP90AA1,CXCL2,CBS,THBS1,IGF1,CYR61,CTGF,TNF,IL1B,IL4,SOD2	.
GO: Biological Process	GO:0022409	positive regulation of cell-cell adhesion	7.828e-10	19	IL12A,IL12B,IL15,IL18,TNFSF14,HSPH1,IRF1,CEACAM1,PTPN11,PIK3R1,IL21,VCAM1,HSP90AA1,IGF1,TNF,IL1B,IL2,IL4,SMAD7	.
GO: Biological Process	GO:0031589	cell-substrate adhesion	9.963e-09	19	MYOC,BCL2,ITGB1,PIK3R1,KDR,VCAM1,COL1A1,VEGFA,COL3A1,NID2,CARMIL1,SORBS1,APOD,POSTN,THBS1,CYR61,PARVA,CTGF,PHLDB2	.
GO: Biological Process	GO:0071375	cellular response to peptide hormone stimulus	1.101e-08	19	IL18,IRF1,STAT1,CEACAM1,PTPN11,FBN1,PIK3R1,NFKB1,NGFR,PID1,VLDLR,GRB14,RELA,SORBS1,RHOQ,NAMPT,IGF1,IGF1R,IL1B	.
GO: Biological Process	GO:1903037	regulation of leukocyte cell-cell adhesion	2.507e-08	19	IL12A,IL12B,IL15,IL18,TNFSF14,HSPH1,IRF1,KLF4,CEACAM1,PTPN11,PIK3R1,IL21,VCAM1,HSP90AA1,IGF1,TNF,IL1B,IL2,IL4	.
GO: Biological Process	GO:0030198	extracellular matrix organization	4.545e-08	19	ITGB1,FBN1,NFKB2,KDR,VCAM1,COL1A1,COL3A1,COL5A1,NID2,ADAMTS3,TNC,DDR2,POSTN,THBS1,CYR61,LOX,CTGF,TNF,PHLDB2	.
GO: Biological Process	GO:0043062	extracellular structure organization	4.752e-08	19	ITGB1,FBN1,NFKB2,KDR,VCAM1,COL1A1,COL3A1,COL5A1,NID2,ADAMTS3,TNC,DDR2,POSTN,THBS1,CYR61,LOX,CTGF,TNF,PHLDB2	.
GO: Biological Process	GO:0018108	peptidyl-tyrosine phosphorylation	1.69e-07	19	IL12A,IL12B,IL15,IL18,HSPH1,IRF1,ITGB1,FGF18,LRP8,IL21,KDR,HSP90AA1,VEGFA,DDR2,LIF,IGF1,IGF1R,IL2,IL4	.
GO: Biological Process	GO:0018212	peptidyl-tyrosine modification	1.831e-07	19	IL12A,IL12B,IL15,IL18,HSPH1,IRF1,ITGB1,FGF18,LRP8,IL21,KDR,HSP90AA1,VEGFA,DDR2,LIF,IGF1,IGF1R,IL2,IL4	.
GO: Biological Process	GO:0051090	regulation of DNA-binding transcription factor activity	2.508e-07	19	TRIM25,EZH2,KLF4,LRP8,JUN,NFKB1,NFKB2,HSPA1A,VEGFA,FOS,DDR2,RELA,IGF1R,TNFRSF8,TNF,LTF,IL1B,IL4,SMAD7	.
GO: Biological Process	GO:0001503	ossification	3.54e-07	19	TPM4,SP3,MYOC,BCL2,FGF18,JUNB,JUND,COL1A1,VEGFA,TNC,DDR2,OSR2,CBS,IGF1,THRB,CYR61,CTGF,TNF,LTF	.
GO: Biological Process	GO:0001933	negative regulation of protein phosphorylation	7.888e-07	19	IL18,HSPH1,IRF1,LMO3,KLF4,NDRG2,CEACAM1,JUN,PID1,LDLRAD4,CALM1,APOE,LIF,IGF1,IGF1R,IL1B,IL2,SMAD7,SORL1	.
GO: Biological Process	GO:0003012	muscle system process	9.072e-07	19	TPM4,IL15,MYOM1,MYOC,TMOD2,PPP1R13L,EZH2,KLF4,DYSF,WISP1,HSP90AA1,NEDD4L,CALM1,SORBS1,IGF1,CTGF,ATP1A2,IL1B,SMAD7	.
GO: Biological Process	GO:0002697	regulation of immune effector process	2.967e-06	19	CFH,IL12A,IL12B,IL15,MYOM1,IRF1,CEACAM1,IL21,C4A,C5AR1,IL33,LBP,TEAD4,CXCL2,LTA,TNF,IL1B,IL2,IL4	.
GO: Biological Process	GO:0009306	protein secretion	2.503e-05	19	ABCA1,IL17A,SPTBN1,CEACAM1,PTPN11,PER2,FCN1,IL33,LEPR,PDIA4,POSTN,OPTN,ARNTL,IGF1,AACS,TNF,IL1A,IL1B,IL2	.
GO: Biological Process	GO:0006935	chemotaxis	5.561e-05	19	IL12A,TNFSF14,AIMP1,IL17B,SPTBN1,FGF18,NGFR,KDR,C5AR1,VEGFD,VCAM1,VEGFA,LBP,CXCL2,THBS1,CYR61,PARVA,IL1B,IL4	.
GO: Biological Process	GO:0042330	taxis	5.824e-05	19	IL12A,TNFSF14,AIMP1,IL17B,SPTBN1,FGF18,NGFR,KDR,C5AR1,VEGFD,VCAM1,VEGFA,LBP,CXCL2,THBS1,CYR61,PARVA,IL1B,IL4	.
GO: Biological Process	GO:0055065	metal ion homeostasis	8.359e-05	19	EPHX2,CYBRD1,BCL2,ITGB1,ADM,S100B,KCNK3,KDR,C5AR1,NEDD4L,CALM1,APOE,CXCL2,TGM2,LTF,ATP1A2,IL1B,IL2,SOD2	.
GO: Biological Process	GO:0072521	purine-containing compound metabolic process	0.000104	19	ABCA1,ADM,GNAL,HSPA1A,PID1,CAP2,MOCOS,VEGFA,NPR3,CALM1,CARMIL1,APOE,CBS,RHOQ,THBS1,IGF1,DNAJC15,ATP1A2,IL1B	.
GO: Biological Process	GO:0008610	lipid biosynthetic process	0.0003735	19	AGPAT5,FGF18,CEACAM1,ADM,PTPN11,PIK3R1,NFKB1,CPNE3,HSD11B1,ELOVL6,SORBS1,APOE,ABCG1,IGF1,IGF1R,CYR61,TNF,IL1A,IL1B	.
GO: Biological Process	GO:0030029	actin filament-based process	0.0005172	19	TPM4,MYOC,SPTBN1,TMOD2,BCL2,ITGB1,PIK3R1,NEDD4L,CARMIL1,SORBS1,RHOQ,PARVA,FZD10,CTGF,TNF,ATP1A2,IL1A,PALLD,PHLDB2	.
GO: Biological Process	GO:1903530	regulation of secretion by cell	0.001373	19	IL17A,SPTBN1,CEACAM1,PTPN11,PER2,FCN1,IL33,RAB27A,LEPR,POSTN,LIF,ARNTL,IGF1,AACS,TNF,IL1A,IL1B,IL2,IL4	.
GO: Biological Process	GO:0051046	regulation of secretion	0.003096	19	IL17A,SPTBN1,CEACAM1,PTPN11,PER2,FCN1,IL33,RAB27A,LEPR,POSTN,LIF,ARNTL,IGF1,AACS,TNF,IL1A,IL1B,IL2,IL4	.
GO: Biological Process	GO:0032504	multicellular organism reproduction	0.01053	19	SP3,PTTG1,IL18,BCL2,ITGB1,JUNB,PTPN11,KDR,HSPA1L,CRTAP,VEGFA,CBS,LIF,ARNTL,IGF1,IGF1R,THRB,IL1A,IL1B	.
GO: Biological Process	GO:0051345	positive regulation of hydrolase activity	0.01433	19	SPTBN1,EZH2,ITGB1,FGF18,STAT1,JUN,NGFR,C5AR1,ARHGEF37,HSPA1A,VEGFA,DNAJB1,CALM1,CYR61,FZD10,CTGF,TNF,IL2,TOR1AIP1	.
GO: Biological Process	GO:1903039	positive regulation of leukocyte cell-cell adhesion	5.63e-10	18	IL12A,IL12B,IL15,IL18,TNFSF14,HSPH1,IRF1,CEACAM1,PTPN11,PIK3R1,IL21,VCAM1,HSP90AA1,IGF1,TNF,IL1B,IL2,IL4	.
GO: Biological Process	GO:0070372	regulation of ERK1 and ERK2 cascade	3.49e-09	18	LMO3,KLF4,NDRG2,FGF18,CEACAM1,JUN,PTPN11,KDR,C5AR1,VEGFA,LIF,IGF1,THPO,CYR61,CTGF,TNF,IL1A,IL1B	.
GO: Biological Process	GO:1902105	regulation of leukocyte differentiation	4.941e-09	18	IL12A,IL12B,IL15,IL17A,IRF1,CEACAM1,JUN,PIK3R1,IL21,MITF,HSP90AA1,FOS,LIF,TNF,LTF,IL1B,IL2,IL4	.
GO: Biological Process	GO:0070371	ERK1 and ERK2 cascade	8.183e-09	18	LMO3,KLF4,NDRG2,FGF18,CEACAM1,JUN,PTPN11,KDR,C5AR1,VEGFA,LIF,IGF1,THPO,CYR61,CTGF,TNF,IL1A,IL1B	.
GO: Biological Process	GO:1901214	regulation of neuron death	2.73e-08	18	IL18,HSPH1,BCL2,JUN,NGFR,KDR,C5AR1,VEGFA,REL,APOE,SIX1,OPTN,IGF1,EGR1,TNF,IL1B,SOD2,SORL1	.
GO: Biological Process	GO:0007568	aging	2.869e-08	18	IL15,BCL2,ADM,JUN,JUND,NFKB2,VCAM1,COL3A1,FOS,RELA,APOD,APOE,ARNTL,IGF1,CTGF,CDK1,IL1B,SOD2	.
GO: Biological Process	GO:0051251	positive regulation of lymphocyte activation	3.328e-08	18	IL12A,IL12B,IL15,IL18,TNFSF14,HSPH1,IRF1,BCL2,CEACAM1,PTPN11,PIK3R1,IL21,VCAM1,HSP90AA1,IGF1,IL1B,IL2,IL4	.
GO: Biological Process	GO:0070997	neuron death	1.661e-07	18	IL18,HSPH1,BCL2,JUN,NGFR,KDR,C5AR1,VEGFA,REL,APOE,SIX1,OPTN,IGF1,EGR1,TNF,IL1B,SOD2,SORL1	.
GO: Biological Process	GO:0017038	protein import	2.055e-07	18	IL12B,IL18,TNFSF14,SPTBN1,TCIM,CEACAM1,JUN,PIK3R1,HSP90AA1,APOD,APOE,PPM1A,TXNIP,ARNTL,IGF1,TNF,CDK1,IL1B	.
GO: Biological Process	GO:0030098	lymphocyte differentiation	2.532e-07	18	IL12A,IL12B,SP3,IL15,IRF1,BCL2,ITGB1,PIK3R1,IL21,VCAM1,HSP90AA1,RELB,LEPR,EGR1,IL1B,IL2,IL4,HELLS	.
GO: Biological Process	GO:0010038	response to metal ion	3.51e-07	18	CYBRD1,BCL2,JUN,JUNB,JUND,NFKB1,CPNE3,KCNK3,ALAD,VCAM1,NEDD4L,CALM1,FOS,TXNIP,THBS1,CDK1,IL1A,IL4	.
GO: Biological Process	GO:0048511	rhythmic process	3.803e-07	18	BCL2,EZH2,JUN,JUND,PER3,PER2,KCND2,NFKB2,NGFR,KDR,VEGFA,RELB,LEPR,ARNTL,SLC9A3,NAMPT,IGF1R,TOP2A	.
GO: Biological Process	GO:0001101	response to acid chemical	4.822e-07	18	ABCA1,IL17A,BCL2,KLF4,ALAD,PID1,COL1A1,COL3A1,TNC,RELA,CBS,IGF1R,EGR1,AACS,FZD10,CTGF,TNF,IL1B	.
GO: Biological Process	GO:0051346	negative regulation of hydrolase activity	2.469e-06	18	PTTG1,TNFSF14,KLF4,SERPINA1,PTX3,NGFR,C4A,VEGFA,LEPR,THBS1,IGF1,CST1,CST2,SLPI,FZD10,TNF,LTF,SORL1	.
GO: Biological Process	GO:0051249	regulation of lymphocyte activation	6.087e-06	18	IL12A,IL12B,IL15,IL18,TNFSF14,HSPH1,IRF1,BCL2,CEACAM1,PTPN11,PIK3R1,IL21,VCAM1,HSP90AA1,IGF1,IL1B,IL2,IL4	.
GO: Biological Process	GO:0045786	negative regulation of cell cycle	1.894e-05	18	IL12A,IL12B,CDKN3,PTTG1,IRF1,BCL2,FOXN3,EZH2,BUB1B,CAB39L,PPM1A,ZWINT,LIF,THBS1,FANCI,CDK1,MUC1,TOP2A	.
GO: Biological Process	GO:0002764	immune response-regulating signaling pathway	3.066e-05	18	IRF1,BCL2,CEACAM1,JUN,FCN1,PIK3R1,NFKB1,C5AR1,HSPA1A,HSP90AA1,TANK,CALM1,FOS,RELA,RELB,LBP,TNF,LTF	.
GO: Biological Process	GO:0006875	cellular metal ion homeostasis	4.61e-05	18	EPHX2,CYBRD1,BCL2,ITGB1,ADM,S100B,KCNK3,KDR,C5AR1,NEDD4L,CALM1,APOE,CXCL2,TGM2,LTF,ATP1A2,IL1B,IL2	.
GO: Biological Process	GO:0051962	positive regulation of nervous system development	6.338e-05	18	MAP1B,BCL2,EZH2,ITGB1,LRP8,NGFR,KDR,VEGFA,VLDLR,NEDD4L,RELA,APOE,LIF,IGF1,IGF1R,LTA,IL1B,IL2	.
GO: Biological Process	GO:0019693	ribose phosphate metabolic process	0.0001415	18	ABCA1,ADM,GNAL,HSD11B1,HSPA1A,PID1,CAP2,MOCOS,VEGFA,NPR3,CALM1,APOE,CBS,RHOQ,THBS1,IGF1,DNAJC15,ATP1A2	.
GO: Biological Process	GO:1901615	organic hydroxy compound metabolic process	0.0001647	18	EPHX2,ABCA1,BCL2,PER2,NFKB1,PLCB4,IP6K2,VLDLR,CALM1,APOE,LEPR,ABCG1,IGF1,THRB,TNF,IL1B,IL4,SORL1	.
GO: Biological Process	GO:0030003	cellular cation homeostasis	0.0002453	18	EPHX2,CYBRD1,BCL2,ITGB1,ADM,S100B,KCNK3,KDR,C5AR1,NEDD4L,CALM1,APOE,CXCL2,TGM2,LTF,ATP1A2,IL1B,IL2	.
GO: Biological Process	GO:0007423	sensory organ development	0.0002555	18	SP3,BCL2,PPP1R13L,KLF4,JUN,PTPN11,FBN1,MITF,KCNK3,KDR,VEGFA,COL5A1,FOXP2,OSR2,SIX1,LIF,IGF1,IL4	.
GO: Biological Process	GO:0006873	cellular ion homeostasis	0.0003314	18	EPHX2,CYBRD1,BCL2,ITGB1,ADM,S100B,KCNK3,KDR,C5AR1,NEDD4L,CALM1,APOE,CXCL2,TGM2,LTF,ATP1A2,IL1B,IL2	.
GO: Biological Process	GO:0043269	regulation of ion transport	0.001026	18	BCL2,PER2,KCND2,AHNAK,KCNAB1,PLCB4,NEDD4L,CALM1,APOE,CXCL2,THBS1,SLC9A3,IGF1,TNF,ATP1A2,IL1A,IL1B,IL4	.
GO: Biological Process	GO:0006974	cellular response to DNA damage stimulus	0.006842	18	CDKN3,PTTG1,TRIM25,PCLAF,BCL2,FOXN3,CDC7,PTPN11,PIK3R1,HSPA1A,DTL,FANCI,TNF,CDK1,DDX39A,MUC1,TOP2A,SOD2	.
GO: Biological Process	GO:0048609	multicellular organismal reproductive process	0.01817	18	SP3,PTTG1,IL18,BCL2,ITGB1,JUNB,PTPN11,KDR,HSPA1L,CRTAP,VEGFA,CBS,LIF,ARNTL,IGF1,IGF1R,THRB,IL1B	.
GO: Biological Process	GO:0007584	response to nutrient	4.944e-10	17	IL15,ABCA1,ITGB1,STAT1,ALAD,VCAM1,COL1A1,VLDLR,TNC,RELA,CBS,POSTN,IGF1,AACS,LTA,IL1B,IL4	.
GO: Biological Process	GO:0050870	positive regulation of T cell activation	2.302e-09	17	IL12A,IL12B,IL15,IL18,TNFSF14,HSPH1,IRF1,CEACAM1,PTPN11,PIK3R1,IL21,VCAM1,HSP90AA1,IGF1,IL1B,IL2,IL4	.
GO: Biological Process	GO:0034112	positive regulation of homotypic cell-cell adhesion	3.187e-09	17	IL12A,IL12B,IL15,IL18,TNFSF14,HSPH1,IRF1,CEACAM1,PTPN11,PIK3R1,IL21,VCAM1,HSP90AA1,IGF1,IL1B,IL2,IL4	.
GO: Biological Process	GO:0032868	response to insulin	1.91e-08	17	STAT1,CEACAM1,ADM,PTPN11,PIK3R1,NGFR,PID1,VLDLR,GRB14,RELA,SORBS1,RHOQ,NAMPT,IGF1,IGF1R,EGR1,IL1B	.
GO: Biological Process	GO:0071496	cellular response to external stimulus	6.754e-08	17	IL15,TNFSF14,IRF1,BCL2,ITGB1,JUN,NFKB1,COL1A1,VLDLR,TNC,FOS,CBS,POSTN,TNFRSF8,DNAJC15,ATP1A2,IL1B	.
GO: Biological Process	GO:0006606	protein import into nucleus	1.211e-07	17	IL12B,IL18,TNFSF14,SPTBN1,TCIM,CEACAM1,JUN,PIK3R1,HSP90AA1,APOD,PPM1A,TXNIP,ARNTL,IGF1,TNF,CDK1,IL1B	.
GO: Biological Process	GO:0008202	steroid metabolic process	2.111e-07	17	EPHX2,ABCA1,ADM,NFKB1,HSD11B1,VLDLR,APOE,LEPR,ABCG1,IGF1,IGF1R,THRB,TNF,IL1A,IL1B,IL4,SORL1	.
GO: Biological Process	GO:0070661	leukocyte proliferation	2.759e-07	17	IL12A,IL12B,IL15,IL18,TNFSF14,IRF1,BCL2,CEACAM1,IL21,IL33,VCAM1,NPR3,IGF1,IL1B,IL2,IL4,HELLS	.
GO: Biological Process	GO:0051170	import into nucleus	2.883e-07	17	IL12B,IL18,TNFSF14,SPTBN1,TCIM,CEACAM1,JUN,PIK3R1,HSP90AA1,APOD,PPM1A,TXNIP,ARNTL,IGF1,TNF,CDK1,IL1B	.
GO: Biological Process	GO:0050863	regulation of T cell activation	3.741e-07	17	IL12A,IL12B,IL15,IL18,TNFSF14,HSPH1,IRF1,CEACAM1,PTPN11,PIK3R1,IL21,VCAM1,HSP90AA1,IGF1,IL1B,IL2,IL4	.
GO: Biological Process	GO:0019216	regulation of lipid metabolic process	3.741e-07	17	EPHX2,KLF4,CEACAM1,PIK3R1,NFKB1,SORBS1,APOD,APOE,ABCG1,IGF1,IGF1R,THRB,CYR61,DNAJC15,TNF,IL1A,IL1B	.
GO: Biological Process	GO:0034110	regulation of homotypic cell-cell adhesion	8.891e-07	17	IL12A,IL12B,IL15,IL18,TNFSF14,HSPH1,IRF1,CEACAM1,PTPN11,PIK3R1,IL21,VCAM1,HSP90AA1,IGF1,IL1B,IL2,IL4	.
GO: Biological Process	GO:0030099	myeloid cell differentiation	3.887e-06	17	IL12B,SP3,IL17A,CEACAM1,JUN,JUNB,PTPN11,PIK3R1,MITF,VEGFA,FOS,RELB,LIF,THPO,TNF,LTF,IL4	.
GO: Biological Process	GO:0050673	epithelial cell proliferation	4.307e-06	17	TNFSF12,AIMP1,FGF18,STAT1,CEACAM1,JUN,KDR,C5AR1,VEGFA,FOXP2,OSR2,APOE,SIX1,CCND2,THBS1,IGF1,TNF	.
GO: Biological Process	GO:0052548	regulation of endopeptidase activity	4.609e-06	17	PTTG1,TNFSF14,KLF4,STAT1,SERPINA1,NGFR,C4A,VEGFA,THBS1,IGF1,CYR61,CST1,CST2,SLPI,CTGF,TNF,SORL1	.
GO: Biological Process	GO:0032388	positive regulation of intracellular transport	5.098e-06	17	IL12B,IL18,TNFSF14,TCIM,BCL2,CEACAM1,PIK3R1,HSPA1L,HSP90AA1,CALM1,PPM1A,IGF1,TNF,CDK1,IL1B,IL4,SORL1	.
GO: Biological Process	GO:0034109	homotypic cell-cell adhesion	6.217e-06	17	IL12A,IL12B,IL15,IL18,TNFSF14,HSPH1,IRF1,CEACAM1,PTPN11,PIK3R1,IL21,VCAM1,HSP90AA1,IGF1,IL1B,IL2,IL4	.
GO: Biological Process	GO:0033157	regulation of intracellular protein transport	6.424e-06	17	IL12B,IL18,TNFSF14,TCIM,CEACAM1,PTPN11,PIK3R1,HSPA1L,HSP90AA1,XPO1,APOD,PPM1A,IGF1,TNF,CDK1,IL1B,SORL1	.
GO: Biological Process	GO:0060537	muscle tissue development	9.432e-06	17	ZFAND5,BCL2,PPP1R13L,ITGB1,WISP1,S100B,NGFR,KCNAB1,VEGFA,COL3A1,FOXP2,FOS,SIX1,ARNTL,EGR1,CDK1,SMAD7	.
GO: Biological Process	GO:0052547	regulation of peptidase activity	9.732e-06	17	PTTG1,TNFSF14,KLF4,STAT1,SERPINA1,NGFR,C4A,VEGFA,THBS1,IGF1,CYR61,CST1,CST2,SLPI,CTGF,TNF,SORL1	.
GO: Biological Process	GO:1903532	positive regulation of secretion by cell	1.004e-05	17	IL17A,SPTBN1,CEACAM1,PTPN11,FCN1,IL33,RAB27A,LEPR,POSTN,LIF,IGF1,AACS,TNF,IL1A,IL1B,IL2,IL4	.
GO: Biological Process	GO:0051047	positive regulation of secretion	2.665e-05	17	IL17A,SPTBN1,CEACAM1,PTPN11,FCN1,IL33,RAB27A,LEPR,POSTN,LIF,IGF1,AACS,TNF,IL1A,IL1B,IL2,IL4	.
GO: Biological Process	GO:0050769	positive regulation of neurogenesis	4.022e-05	17	MAP1B,BCL2,EZH2,ITGB1,LRP8,NGFR,KDR,VEGFA,VLDLR,NEDD4L,RELA,APOE,LIF,IGF1R,LTA,IL1B,IL2	.
GO: Biological Process	GO:0002253	activation of immune response	0.0001756	17	CFH,IRF1,BCL2,CEACAM1,FCN1,PIK3R1,NFKB1,C4A,C5AR1,HSPA1A,HSP90AA1,TANK,RELA,RELB,LBP,TNF,LTF	.
GO: Biological Process	GO:0009150	purine ribonucleotide metabolic process	0.000224	17	ABCA1,ADM,GNAL,HSPA1A,PID1,CAP2,MOCOS,VEGFA,NPR3,CALM1,APOE,CBS,RHOQ,THBS1,IGF1,DNAJC15,ATP1A2	.
GO: Biological Process	GO:0009259	ribonucleotide metabolic process	0.0003086	17	ABCA1,ADM,GNAL,HSPA1A,PID1,CAP2,MOCOS,VEGFA,NPR3,CALM1,APOE,CBS,RHOQ,THBS1,IGF1,DNAJC15,ATP1A2	.
GO: Biological Process	GO:0006163	purine nucleotide metabolic process	0.0003354	17	ABCA1,ADM,GNAL,HSPA1A,PID1,CAP2,MOCOS,VEGFA,NPR3,CALM1,APOE,CBS,RHOQ,THBS1,IGF1,DNAJC15,ATP1A2	.
GO: Biological Process	GO:0010638	positive regulation of organelle organization	0.001074	17	NUSAP1,MAP1B,MYOC,BCL2,KDR,HSPA1L,VEGFA,CARMIL1,LIF,IGF1,IGF1R,CTGF,TNF,IL1A,IL1B,MUC1,PALLD	.
GO: Biological Process	GO:0048285	organelle fission	0.001513	17	NUSAP1,PTTG1,GEM,BUB1B,KDR,KIF11,SMC4,ZWINT,LIF,IGF1,IGF1R,TNF,CDK1,IL1A,IL1B,TOP2A,HELLS	.
GO: Biological Process	GO:0045664	regulation of neuron differentiation	0.002063	17	MAP1B,BCL2,EZH2,KLF4,ITGB1,LRP8,NGFR,SDC2,VEGFA,VLDLR,NEDD4L,APOE,SIX1,LIF,IGF1R,IL1B,IL2	.
GO: Biological Process	GO:0031344	regulation of cell projection organization	0.002129	17	MAP1B,EZH2,KLF4,ITGB1,LRP8,NGFR,SDC2,HSP90AA1,VEGFA,VLDLR,NEDD4L,CARMIL1,APOE,LIF,RHOQ,IGF1R,IL2	.
GO: Biological Process	GO:0043009	chordate embryonic development	0.003566	17	SP3,ZFAND5,ITGB1,ADM,JUNB,SERPINA1,VCAM1,COL1A1,VEGFA,MTHFD1L,OSR2,TEAD4,SIX1,RSPO3,LIF,IGF1,CYR61	.
GO: Biological Process	GO:0009792	embryo development ending in birth or egg hatching	0.004058	17	SP3,ZFAND5,ITGB1,ADM,JUNB,SERPINA1,VCAM1,COL1A1,VEGFA,MTHFD1L,OSR2,TEAD4,SIX1,RSPO3,LIF,IGF1,CYR61	.
GO: Biological Process	GO:0007420	brain development	0.00843	17	BCL2,EZH2,NDRG2,ITGB1,LRP8,PTPN11,KCNK3,KCNAB1,C5AR1,COL3A1,VLDLR,CALM1,FOXP2,APOD,CBS,IGF1,IGF1R	.
GO: Biological Process	GO:1901137	carbohydrate derivative biosynthetic process	0.01153	17	IL15,ABCA1,BCL2,ADM,SERPINA1,NFKB1,GNAL,PID1,SDC2,CAP2,NPR3,CALM1,APOE,THBS1,IGF1,IL1B,MUC1	.
GO: Biological Process	GO:0042089	cytokine biosynthetic process	8.736e-13	16	IL12B,IL18,IRF1,KLF4,S100B,NFKB1,IL21,REL,RELA,LBP,THBS1,TNFRSF8,TNF,IL1A,IL1B,IL4	.
GO: Biological Process	GO:0042107	cytokine metabolic process	1.135e-12	16	IL12B,IL18,IRF1,KLF4,S100B,NFKB1,IL21,REL,RELA,LBP,THBS1,TNFRSF8,TNF,IL1A,IL1B,IL4	.
GO: Biological Process	GO:1903036	positive regulation of response to wounding	8.38e-10	16	IL12B,IL15,IL17A,IL18,IL17B,IL21,IL33,LBP,TGM2,THBS1,IGF1R,LTA,TNF,IL1B,MAPK13,IL2	.
GO: Biological Process	GO:1903708	positive regulation of hemopoiesis	1.058e-09	16	IL12A,IL12B,IL15,IL17A,IRF1,JUN,IL21,HSP90AA1,FOS,CXCL2,LIF,THPO,TNF,IL1B,IL2,IL4	.
GO: Biological Process	GO:0043903	regulation of symbiosis, encompassing mutualism through parasitism	8.196e-09	16	IL12B,TRIM25,BCL2,STAT1,CEACAM1,JUN,FCN1,PTX3,LBP,APOE,CXCL2,SLPI,LTA,TNF,LTF,TOP2A	.
GO: Biological Process	GO:0043122	regulation of I-kappaB kinase/NF-kappaB signaling	2.978e-08	16	IL12B,IL18,TRIM25,TNFSF14,TCIM,STAT1,S100B,REL,RELA,PPM1A,TGM2,OPTN,TNF,LTF,IL1A,IL1B	.
GO: Biological Process	GO:0097191	extrinsic apoptotic signaling pathway	4.2e-08	16	IL12A,IL18,TNFSF12,BCL2,PIK3R1,HSPA1A,IL33,VEGFA,RELA,THBS1,IGF1,TNF,IL1A,IL1B,IL2,IL4	.
GO: Biological Process	GO:0000302	response to reactive oxygen species	5.55e-08	16	HSPH1,BCL2,EZH2,KLF4,JUN,COL1A1,FOS,RELA,APOD,APOE,TXNIP,THBS1,TNF,CDK1,IL1B,SOD2	.
GO: Biological Process	GO:1901342	regulation of vasculature development	1.055e-07	16	TNFSF12,KLF4,FGF18,STAT1,CEACAM1,ADM,NGFR,KDR,C5AR1,VEGFA,WARS,LIF,THBS1,EGR1,IL1A,IL1B	.
GO: Biological Process	GO:0002460	adaptive immune response based on somatic recombination of immune receptors built from immunoglobulin superfamily domains	1.842e-07	16	IL12A,IL12B,IL18,IRF1,CEACAM1,NFKB2,C4A,IL33,RAB27A,VEGFA,RELB,LTA,TNF,IL1B,IL2,IL4	.
GO: Biological Process	GO:0050678	regulation of epithelial cell proliferation	1.57e-06	16	TNFSF12,AIMP1,FGF18,STAT1,CEACAM1,JUN,KDR,C5AR1,VEGFA,FOXP2,OSR2,APOE,SIX1,CCND2,THBS1,IGF1	.
GO: Biological Process	GO:0001667	ameboidal-type cell migration	3.954e-06	16	TNFSF12,ZFAND5,KLF4,ITGB1,FGF18,STAT1,CEACAM1,JUN,PTPN11,KDR,VEGFA,DDR2,APOE,THBS1,TNS1,IL4	.
GO: Biological Process	GO:0043405	regulation of MAP kinase activity	5.473e-06	16	EZH2,FGF18,CEACAM1,PTPN11,C5AR1,VEGFA,APOE,CBS,THBS1,IGF1,IGF1R,FZD10,TNF,CDK1,IL1B,SORL1	.
GO: Biological Process	GO:0010769	regulation of cell morphogenesis involved in differentiation	1.016e-05	16	MAP1B,MYOC,EZH2,STAT1,LRP8,NGFR,SDC2,LDLRAD4,COL1A1,VEGFA,CARMIL1,APOE,POSTN,LIF,PHLDB2,SMAD7	.
GO: Biological Process	GO:0002250	adaptive immune response	2.468e-05	16	IL12A,IL12B,IL18,IRF1,CEACAM1,NFKB2,C4A,IL33,RAB27A,VEGFA,RELB,LTA,TNF,IL1B,IL2,IL4	.
GO: Biological Process	GO:0007517	muscle organ development	2.7e-05	16	BCL2,WISP1,S100B,NGFR,KCNAB1,COL3A1,FOXP2,FOS,TEAD4,SIX1,LIF,ARNTL,IGF1,EGR1,CDK1,SMAD7	.
GO: Biological Process	GO:0006066	alcohol metabolic process	2.952e-05	16	EPHX2,ABCA1,NFKB1,PLCB4,IP6K2,VLDLR,CALM1,APOE,LEPR,ABCG1,IGF1,THRB,TNF,IL1B,IL4,SORL1	.
GO: Biological Process	GO:2001233	regulation of apoptotic signaling pathway	3.04e-05	16	TNFSF12,HSPH1,BCL2,NGFR,HSPA1A,VEGFA,RELA,THBS1,IGF1,TNF,IL1A,IL1B,MUC1,IL4,SOD2,HELLS	.
GO: Biological Process	GO:0042692	muscle cell differentiation	3.32e-05	16	IL18,TNFSF14,TMOD2,BCL2,EZH2,ITGB1,ADM,WISP1,PIK3R1,KCNAB1,VEGFA,SIX1,IGF1,TNF,CDK1,IL4	.
GO: Biological Process	GO:0050708	regulation of protein secretion	8.052e-05	16	IL17A,SPTBN1,CEACAM1,PTPN11,PER2,FCN1,IL33,LEPR,POSTN,ARNTL,IGF1,AACS,TNF,IL1A,IL1B,IL2	.
GO: Biological Process	GO:0048732	gland development	0.0003392	16	SP3,BCL2,EZH2,CEACAM1,JUN,VEGFA,TNC,RELA,LBP,SIX1,TGM2,IGF1,IGF1R,AACS,TNF,SOD2	.
GO: Biological Process	GO:0044770	cell cycle phase transition	0.0009556	16	CDKN3,TCIM,BCL2,FOXN3,EZH2,ITGB1,CDC7,BUB1B,PID1,HSP90AA1,CALM1,CCND2,OPTN,FANCI,CDK1,MUC1	.
GO: Biological Process	GO:0030036	actin cytoskeleton organization	0.001823	16	MYOC,SPTBN1,TMOD2,BCL2,ITGB1,PIK3R1,CARMIL1,SORBS1,RHOQ,PARVA,FZD10,CTGF,TNF,IL1A,PALLD,PHLDB2	.
GO: Biological Process	GO:0000280	nuclear division	0.002087	16	NUSAP1,PTTG1,GEM,BUB1B,KIF11,SMC4,ZWINT,LIF,IGF1,IGF1R,TNF,CDK1,IL1A,IL1B,TOP2A,HELLS	.
GO: Biological Process	GO:0048812	neuron projection morphogenesis	0.003429	16	MAP1B,SPTBN1,BCL2,ITGB1,LRP8,S100B,PTPN11,NGFR,KDR,SDC2,VEGFA,VLDLR,NEDD4L,APOE,POSTN,IGF1R	.
GO: Biological Process	GO:0003006	developmental process involved in reproduction	0.01293	16	SP3,BCL2,ADM,JUNB,PTPN11,KDR,VCAM1,VEGFA,TNC,RSPO3,LIF,IGF1,IGF1R,CYR61,IL1A,IL1B	.
GO: Biological Process	GO:0042035	regulation of cytokine biosynthetic process	2.506e-12	15	IL12B,IRF1,KLF4,S100B,NFKB1,IL21,REL,RELA,LBP,THBS1,TNFRSF8,TNF,IL1A,IL1B,IL4	.
GO: Biological Process	GO:2000377	regulation of reactive oxygen species metabolic process	3.043e-09	15	IL18,BCL2,KLF4,PTX3,NGFR,PID1,RAB27A,HSP90AA1,CXCL2,THBS1,IGF1,TNF,IL1B,IL4,SOD2	.
GO: Biological Process	GO:0048771	tissue remodeling	4.139e-09	15	IL12B,IL15,IL18,CEACAM1,IL21,MITF,VEGFA,CBS,LEPR,RSPO3,LIF,TGM2,IGF1,IL1A,IL2	.
GO: Biological Process	GO:0031960	response to corticosteroid	8.036e-09	15	IL17A,BCL2,ADM,S100B,JUNB,PIK3R1,ALAD,COL1A1,CALM1,FOS,SLC9A3,IGF1,CTGF,TNF,IL1B	.
GO: Biological Process	GO:0007160	cell-matrix adhesion	2.394e-08	15	MYOC,BCL2,ITGB1,PIK3R1,KDR,VCAM1,VEGFA,COL3A1,NID2,SORBS1,APOD,POSTN,THBS1,CTGF,PHLDB2	.
GO: Biological Process	GO:0032869	cellular response to insulin stimulus	2.724e-08	15	STAT1,CEACAM1,PTPN11,PIK3R1,NGFR,PID1,VLDLR,GRB14,RELA,SORBS1,RHOQ,NAMPT,IGF1,IGF1R,IL1B	.
GO: Biological Process	GO:0002573	myeloid leukocyte differentiation	4.235e-08	15	IL12B,SP3,IL17A,CEACAM1,JUN,JUNB,PIK3R1,MITF,VEGFA,FOS,RELB,LIF,TNF,LTF,IL4	.
GO: Biological Process	GO:0046822	regulation of nucleocytoplasmic transport	1.442e-07	15	IL12B,IL18,TNFSF14,TCIM,CEACAM1,PTPN11,PIK3R1,HSP90AA1,XPO1,APOD,PPM1A,IGF1,TNF,CDK1,IL1B	.
GO: Biological Process	GO:0043523	regulation of neuron apoptotic process	1.442e-07	15	IL18,HSPH1,BCL2,JUN,NGFR,KDR,C5AR1,VEGFA,APOE,SIX1,OPTN,EGR1,TNF,IL1B,SOD2	.
GO: Biological Process	GO:0045765	regulation of angiogenesis	1.699e-07	15	TNFSF12,KLF4,FGF18,STAT1,CEACAM1,ADM,NGFR,KDR,C5AR1,VEGFA,WARS,LIF,THBS1,IL1A,IL1B	.
GO: Biological Process	GO:0001818	negative regulation of cytokine production	2.106e-07	15	IL12A,IL12B,TRIM25,KLF4,NDRG2,CEACAM1,NFKB1,IL33,REL,RELB,LBP,APOD,THBS1,TNF,LTF	.
GO: Biological Process	GO:0071356	cellular response to tumor necrosis factor	2.341e-07	15	TNFSF14,TNFSF12,IRF1,STAT1,NFKB1,NGFR,HSPA1A,PID1,VCAM1,COL1A1,RELA,POSTN,TNFRSF8,LTA,TNF	.
GO: Biological Process	GO:0007162	negative regulation of cell adhesion	3.037e-07	15	MYOC,IRF1,KLF4,CEACAM1,PTPN11,PIK3R1,COL1A1,VEGFA,TNC,APOD,POSTN,THBS1,MUC1,IL4,PHLDB2	.
GO: Biological Process	GO:0060541	respiratory system development	3.722e-07	15	SP3,FGF18,KCNAB1,KDR,HSD11B1,VEGFA,FOXP2,TNC,SIX1,LIF,IGF1,THRB,LOX,CTGF,TNF	.
GO: Biological Process	GO:0060326	cell chemotaxis	3.913e-07	15	IL12A,TNFSF14,IL17B,FGF18,KDR,C5AR1,VEGFD,VCAM1,VEGFA,LBP,CXCL2,THBS1,PARVA,IL1B,IL4	.
GO: Biological Process	GO:0051402	neuron apoptotic process	5.263e-07	15	IL18,HSPH1,BCL2,JUN,NGFR,KDR,C5AR1,VEGFA,APOE,SIX1,OPTN,EGR1,TNF,IL1B,SOD2	.
GO: Biological Process	GO:0034612	response to tumor necrosis factor	7.02e-07	15	TNFSF14,TNFSF12,IRF1,STAT1,NFKB1,NGFR,HSPA1A,PID1,VCAM1,COL1A1,RELA,POSTN,TNFRSF8,LTA,TNF	.
GO: Biological Process	GO:1903651	positive regulation of cytoplasmic transport	2.757e-06	15	IL12B,IL18,TNFSF14,TCIM,CEACAM1,PIK3R1,HSPA1L,HSP90AA1,CALM1,PPM1A,IGF1,TNF,CDK1,IL1B,SORL1	.
GO: Biological Process	GO:0046651	lymphocyte proliferation	3.117e-06	15	IL12A,IL12B,IL15,IL18,TNFSF14,IRF1,BCL2,CEACAM1,IL21,VCAM1,IGF1,IL1B,IL2,IL4,HELLS	.
GO: Biological Process	GO:0032943	mononuclear cell proliferation	3.519e-06	15	IL12A,IL12B,IL15,IL18,TNFSF14,IRF1,BCL2,CEACAM1,IL21,VCAM1,IGF1,IL1B,IL2,IL4,HELLS	.
GO: Biological Process	GO:0071902	positive regulation of protein serine/threonine kinase activity	6.798e-06	15	EZH2,FGF18,CEACAM1,PTPN11,C5AR1,VEGFA,CALM1,CCND2,THBS1,IGF1,FZD10,TNF,CDK1,LTF,IL1B	.
GO: Biological Process	GO:0045861	negative regulation of proteolysis	3.178e-05	15	PTTG1,TNFSF14,KLF4,SERPINA1,PIK3R1,BUB1B,NGFR,C4A,VEGFA,THBS1,IGF1,CST1,CST2,SLPI,SORL1	.
GO: Biological Process	GO:0031346	positive regulation of cell projection organization	3.279e-05	15	MAP1B,EZH2,ITGB1,LRP8,NGFR,HSP90AA1,VEGFA,VLDLR,NEDD4L,CARMIL1,APOE,LIF,RHOQ,IGF1R,IL2	.
GO: Biological Process	GO:0045088	regulation of innate immune response	4.197e-05	15	IL12A,IL12B,IRF1,STAT1,PTPN11,FCN1,NFKB1,IL21,HSPA1A,TANK,RELA,RELB,LBP,TNF,LTF	.
GO: Biological Process	GO:0014706	striated muscle tissue development	7.982e-05	15	BCL2,PPP1R13L,ITGB1,WISP1,S100B,NGFR,KCNAB1,VEGFA,FOXP2,FOS,SIX1,ARNTL,EGR1,CDK1,SMAD7	.
GO: Biological Process	GO:0043254	regulation of protein complex assembly	8.68e-05	15	MAP1B,SPTBN1,TMOD2,JUN,PTPN11,MITF,LDLRAD4,HSP90AA1,VEGFA,CARMIL1,PPM1A,DNAJC15,TNF,PALLD,SORL1	.
GO: Biological Process	GO:0006874	cellular calcium ion homeostasis	0.0001172	15	EPHX2,BCL2,ITGB1,ADM,S100B,KCNK3,KDR,C5AR1,CALM1,APOE,CXCL2,TGM2,ATP1A2,IL1B,IL2	.
GO: Biological Process	GO:0055074	calcium ion homeostasis	0.000169	15	EPHX2,BCL2,ITGB1,ADM,S100B,KCNK3,KDR,C5AR1,CALM1,APOE,CXCL2,TGM2,ATP1A2,IL1B,IL2	.
GO: Biological Process	GO:0072503	cellular divalent inorganic cation homeostasis	0.0002172	15	EPHX2,BCL2,ITGB1,ADM,S100B,KCNK3,KDR,C5AR1,CALM1,APOE,CXCL2,TGM2,ATP1A2,IL1B,IL2	.
GO: Biological Process	GO:0019058	viral life cycle	0.0002904	15	TRIM25,BCL2,ITGB1,CEACAM1,JUN,FCN1,PTX3,HSPA1A,NEDD4L,XPO1,APOE,SLPI,TNF,LTF,TOP2A	.
GO: Biological Process	GO:0072507	divalent inorganic cation homeostasis	0.0003752	15	EPHX2,BCL2,ITGB1,ADM,S100B,KCNK3,KDR,C5AR1,CALM1,APOE,CXCL2,TGM2,ATP1A2,IL1B,IL2	.
GO: Biological Process	GO:0002757	immune response-activating signal transduction	0.0004598	15	IRF1,BCL2,CEACAM1,FCN1,PIK3R1,NFKB1,C5AR1,HSPA1A,HSP90AA1,TANK,RELA,RELB,LBP,TNF,LTF	.
GO: Biological Process	GO:0048568	embryonic organ development	0.0005976	15	SP3,PPP1R13L,ADM,JUNB,FBN1,KDR,VCAM1,VEGFA,MTHFD1L,OSR2,SIX1,RSPO3,LIF,CYR61,TNF	.
GO: Biological Process	GO:0048608	reproductive structure development	0.0006507	15	SP3,BCL2,ADM,JUNB,PTPN11,KDR,VCAM1,VEGFA,TNC,RSPO3,LIF,IGF1,IGF1R,CYR61,IL1A	.
GO: Biological Process	GO:0061458	reproductive system development	0.0007078	15	SP3,BCL2,ADM,JUNB,PTPN11,KDR,VCAM1,VEGFA,TNC,RSPO3,LIF,IGF1,IGF1R,CYR61,IL1A	.
GO: Biological Process	GO:0044772	mitotic cell cycle phase transition	0.001613	15	CDKN3,BCL2,FOXN3,EZH2,ITGB1,CDC7,BUB1B,PID1,HSP90AA1,CALM1,CCND2,OPTN,FANCI,CDK1,MUC1	.
GO: Biological Process	GO:0016049	cell growth	0.002878	15	PTTG1,MAP1B,BCL2,ITGB1,CEACAM1,WISP1,IP6K2,VEGFA,NEDD4L,APOE,POSTN,IGF1,CYR61,CTGF,IL2	.
GO: Biological Process	GO:0010256	endomembrane system organization	0.003737	15	ABCA1,SPTBN1,DYSF,ITGB1,PIK3R1,RAB30,PID1,RAB27A,COL5A1,SORBS1,RHOQ,OPTN,TNF,CDK1,TOR1AIP1	.
GO: Biological Process	GO:0090407	organophosphate biosynthetic process	0.006358	15	ABCA1,AGPAT5,FGF18,ADM,PTPN11,PIK3R1,CPNE3,GNAL,PID1,CAP2,MOCOS,NPR3,CALM1,APOE,NAMPT	.
GO: Biological Process	GO:0050729	positive regulation of inflammatory response	5.459e-10	14	IL12B,IL15,IL17A,IL18,IL17B,IL21,IL33,LBP,TGM2,LTA,TNF,IL1B,MAPK13,IL2	.
GO: Biological Process	GO:1902107	positive regulation of leukocyte differentiation	4.94e-09	14	IL12A,IL12B,IL15,IL17A,IRF1,JUN,IL21,HSP90AA1,FOS,LIF,TNF,IL1B,IL2,IL4	.
GO: Biological Process	GO:0002685	regulation of leukocyte migration	2.331e-08	14	IL12A,TNFSF14,C5AR1,VEGFD,IL33,VEGFA,LBP,APOD,CXCL2,THBS1,TNF,IL1A,IL1B,IL4	.
GO: Biological Process	GO:0043123	positive regulation of I-kappaB kinase/NF-kappaB signaling	3.325e-08	14	IL12B,IL18,TRIM25,TNFSF14,TCIM,S100B,REL,RELA,PPM1A,TGM2,TNF,LTF,IL1A,IL1B	.
GO: Biological Process	GO:0071216	cellular response to biotic stimulus	1.025e-07	14	IL12A,IL12B,ABCA1,IL18,STAT1,NFKB1,VLDLR,RELA,LBP,TXNIP,TNF,LTF,IL1B,IL2	.
GO: Biological Process	GO:0034329	cell junction assembly	1.161e-07	14	MYOC,BCL2,ITGB1,TLN2,KDR,VEGFA,NEDD4L,SORBS1,APOD,THBS1,TNF,TNS1,PHLDB2,SMAD7	.
GO: Biological Process	GO:0031099	regeneration	1.313e-07	14	BCL2,EZH2,KLF4,ADM,JUN,C5AR1,TNC,APOD,APOE,POSTN,LIF,IGF1,IGF1R,CDK1	.
GO: Biological Process	GO:1901215	negative regulation of neuron death	1.483e-07	14	HSPH1,BCL2,JUN,NGFR,KDR,C5AR1,VEGFA,REL,APOE,SIX1,OPTN,IGF1,SOD2,SORL1	.
GO: Biological Process	GO:2001234	negative regulation of apoptotic signaling pathway	5.762e-07	14	HSPH1,BCL2,HSPA1A,VEGFA,RELA,THBS1,IGF1,TNF,IL1A,IL1B,MUC1,IL4,SOD2,HELLS	.
GO: Biological Process	GO:0006140	regulation of nucleotide metabolic process	8.285e-07	14	ABCA1,ADM,GNAL,HSD11B1,PID1,CAP2,VEGFA,NPR3,CALM1,APOE,CBS,THBS1,IGF1,DNAJC15	.
GO: Biological Process	GO:1900180	regulation of protein localization to nucleus	8.285e-07	14	IL12B,IL18,TNFSF14,TCIM,CEACAM1,PIK3R1,HSP90AA1,APOD,PPM1A,LIF,IGF1,TNF,CDK1,IL1B	.
GO: Biological Process	GO:0009266	response to temperature stimulus	8.717e-07	14	HSPH1,TCIM,ADM,NGFR,HSPA1A,HSPA1L,HSPB8,HSP90AA1,DNAJB1,FOS,THBS1,IGF1,IL1A,IL1B	.
GO: Biological Process	GO:0050730	regulation of peptidyl-tyrosine phosphorylation	1.065e-06	14	IL12A,IL12B,IL15,IL18,HSPH1,IRF1,ITGB1,LRP8,IL21,VEGFA,LIF,IGF1,IL2,IL4	.
GO: Biological Process	GO:0044706	multi-multicellular organism process	1.727e-06	14	SP3,BCL2,ITGB1,ADM,JUNB,FOS,TEAD4,CBS,LIF,ARNTL,NAMPT,IGF1,IL1B,IL4	.
GO: Biological Process	GO:0006909	phagocytosis	2.18e-06	14	ABCA1,CDC7,FCN1,PTX3,PIK3R1,C4A,RAB27A,HSP90AA1,LBP,LEPR,TGM2,THBS1,TNF,IL1B	.
GO: Biological Process	GO:0034330	cell junction organization	2.5e-06	14	MYOC,BCL2,ITGB1,TLN2,KDR,VEGFA,NEDD4L,SORBS1,APOD,THBS1,TNF,TNS1,PHLDB2,SMAD7	.
GO: Biological Process	GO:0061448	connective tissue development	3.567e-06	14	FGF18,COL1A1,COL5A1,OSR2,RELA,CBS,THBS1,NAMPT,IGF1,THRB,CYR61,EGR1,AACS,CTGF	.
GO: Biological Process	GO:0090316	positive regulation of intracellular protein transport	4.24e-06	14	IL12B,IL18,TNFSF14,TCIM,CEACAM1,PIK3R1,HSPA1L,HSP90AA1,PPM1A,IGF1,TNF,CDK1,IL1B,SORL1	.
GO: Biological Process	GO:0051302	regulation of cell division	9.98e-06	14	NUSAP1,PTTG1,BUB1B,VEGFD,KIF11,VEGFA,CALM1,TXNIP,LIF,IGF1,IGF1R,TNF,IL1A,IL1B	.
GO: Biological Process	GO:0040013	negative regulation of locomotion	1.12e-05	14	TRIM25,BCL2,KLF4,FCN1,PTX3,IL33,LDLRAD4,COL3A1,APOD,APOE,THBS1,IL4,PHLDB2,SMAD7	.
GO: Biological Process	GO:1903533	regulation of protein targeting	2.685e-05	14	IL12B,IL18,TNFSF14,TCIM,CEACAM1,PIK3R1,HSPA1L,HSP90AA1,APOD,PPM1A,IGF1,TNF,CDK1,IL1B	.
GO: Biological Process	GO:1903522	regulation of blood circulation	4.587e-05	14	EPHX2,ADM,PER2,KCND2,PIK3R1,KCNK3,KDR,HSP90AA1,CALM1,THRB,CTGF,ATP1A2,IL2,SMAD7	.
GO: Biological Process	GO:0010721	negative regulation of cell development	8.552e-05	14	BCL2,ITGB1,STAT1,NGFR,LDLRAD4,COL3A1,APOE,POSTN,IGF1,LTF,IL1A,IL1B,SMAD7,SORL1	.
GO: Biological Process	GO:0015833	peptide transport	9.351e-05	14	IL12B,ABCA1,IL18,TNFSF14,TCIM,PTPN11,PER2,LEPR,PPM1A,LIF,ARNTL,AACS,TNF,IL1B	.
GO: Biological Process	GO:0010876	lipid localization	9.919e-05	14	ABCA1,CEACAM1,PTPN11,NFKB1,VLDLR,LBP,APOD,APOE,THBS1,ABCG1,TNF,IL1A,IL1B,SORL1	.
GO: Biological Process	GO:0042886	amide transport	0.0001999	14	IL12B,ABCA1,IL18,TNFSF14,TCIM,PTPN11,PER2,LEPR,PPM1A,LIF,ARNTL,AACS,TNF,IL1B	.
GO: Biological Process	GO:0001654	eye development	0.0002405	14	SP3,BCL2,PPP1R13L,KLF4,JUN,FBN1,MITF,KDR,VEGFA,COL5A1,FOXP2,OSR2,LIF,IL4	.
GO: Biological Process	GO:0042176	regulation of protein catabolic process	0.0004276	14	TNFSF12,BUB1B,IL33,NEDD4L,RELA,XPO1,APOE,ARNTL,SH3D19,TNF,CDK1,IL1B,SMAD7,SORL1	.
GO: Biological Process	GO:0009615	response to virus	0.0005937	14	IL12A,IL12B,IL15,TRIM25,MYOM1,AIMP1,IRF1,BCL2,STAT1,IL33,RELA,TEAD4,TNF,IL4	.
GO: Biological Process	GO:0051493	regulation of cytoskeleton organization	0.001006	14	MAP1B,MYOC,SPTBN1,HSPH1,TMOD2,PIK3R1,KIF11,CARMIL1,XPO1,RHOQ,FZD10,CTGF,IL1A,PHLDB2	.
GO: Biological Process	GO:0044089	positive regulation of cellular component biogenesis	0.001028	14	MAP1B,MYOC,JUN,MITF,KDR,HSP90AA1,VEGFA,CARMIL1,APOE,RHOQ,CTGF,TNF,PALLD,PHLDB2	.
GO: Biological Process	GO:0010975	regulation of neuron projection development	0.00222	14	MAP1B,EZH2,KLF4,ITGB1,LRP8,NGFR,SDC2,VEGFA,VLDLR,NEDD4L,APOE,LIF,IGF1R,IL2	.
GO: Biological Process	GO:0016055	Wnt signaling pathway	0.002304	14	MYOC,KLF4,NDRG2,WISP1,NFKB1,MITF,COL1A1,CALM1,APOE,PPM1A,RSPO3,ARNTL,EGR1,FZD10	.
GO: Biological Process	GO:0061564	axon development	0.003292	14	MAP1B,SPTBN1,BCL2,KLF4,ITGB1,S100B,JUN,PTPN11,NGFR,VEGFA,TNC,APOD,APOE,IGF1R	.
GO: Biological Process	GO:0090066	regulation of anatomical structure size	0.005402	14	EPHX2,MAP1B,SPTBN1,TMOD2,ADM,PER2,KDR,HSP90AA1,VEGFA,CARMIL1,APOE,CBS,ATP1A2,SOD2	.
GO: Biological Process	GO:0043901	negative regulation of multi-organism process	8.994e-08	13	IL12B,TRIM25,STAT1,CEACAM1,JUN,FCN1,PTX3,LBP,IGF1,SLPI,LTA,TNF,LTF	.
GO: Biological Process	GO:0014074	response to purine-containing compound	1.274e-07	13	STAT1,JUN,JUNB,JUND,PIK3R1,GNAL,SDC2,COL1A1,FOS,RELA,IGF1,AACS,IL1B	.
GO: Biological Process	GO:0051384	response to glucocorticoid	1.905e-07	13	IL17A,BCL2,ADM,S100B,JUNB,PIK3R1,ALAD,CALM1,FOS,SLC9A3,IGF1,TNF,IL1B	.
GO: Biological Process	GO:0050731	positive regulation of peptidyl-tyrosine phosphorylation	1.905e-07	13	IL12A,IL12B,IL15,IL18,HSPH1,ITGB1,LRP8,IL21,VEGFA,LIF,IGF1,IL2,IL4	.
GO: Biological Process	GO:0010810	regulation of cell-substrate adhesion	2.986e-07	13	MYOC,BCL2,ITGB1,PIK3R1,KDR,COL1A1,VEGFA,CARMIL1,APOD,POSTN,THBS1,CYR61,PHLDB2	.
GO: Biological Process	GO:0002699	positive regulation of immune effector process	3.179e-07	13	IL12A,IL12B,IRF1,CEACAM1,IL21,IL33,LBP,CXCL2,LTA,TNF,IL1B,IL2,IL4	.
GO: Biological Process	GO:0042306	regulation of protein import into nucleus	3.825e-07	13	IL12B,IL18,TNFSF14,TCIM,CEACAM1,PIK3R1,HSP90AA1,APOD,PPM1A,IGF1,TNF,CDK1,IL1B	.
GO: Biological Process	GO:1904589	regulation of protein import	4.869e-07	13	IL12B,IL18,TNFSF14,TCIM,CEACAM1,PIK3R1,HSP90AA1,APOD,PPM1A,IGF1,TNF,CDK1,IL1B	.
GO: Biological Process	GO:0007623	circadian rhythm	1.659e-06	13	EZH2,JUN,JUND,PER3,PER2,KCND2,NGFR,RELB,LEPR,ARNTL,SLC9A3,NAMPT,TOP2A	.
GO: Biological Process	GO:0042098	T cell proliferation	1.747e-06	13	IL12A,IL12B,IL15,IL18,TNFSF14,IRF1,CEACAM1,IL21,VCAM1,IGF1,IL1B,IL2,IL4	.
GO: Biological Process	GO:0007565	female pregnancy	1.937e-06	13	SP3,BCL2,ITGB1,ADM,JUNB,FOS,TEAD4,CBS,LIF,NAMPT,IGF1,IL1B,IL4	.
GO: Biological Process	GO:0030324	lung development	2.373e-06	13	SP3,FGF18,KDR,HSD11B1,VEGFA,FOXP2,TNC,LIF,IGF1,THRB,LOX,CTGF,TNF	.
GO: Biological Process	GO:0050670	regulation of lymphocyte proliferation	2.373e-06	13	IL12A,IL12B,IL15,IL18,IRF1,BCL2,CEACAM1,IL21,VCAM1,IGF1,IL1B,IL2,IL4	.
GO: Biological Process	GO:0032944	regulation of mononuclear cell proliferation	2.622e-06	13	IL12A,IL12B,IL15,IL18,IRF1,BCL2,CEACAM1,IL21,VCAM1,IGF1,IL1B,IL2,IL4	.
GO: Biological Process	GO:0030323	respiratory tube development	2.893e-06	13	SP3,FGF18,KDR,HSD11B1,VEGFA,FOXP2,TNC,LIF,IGF1,THRB,LOX,CTGF,TNF	.
GO: Biological Process	GO:1900542	regulation of purine nucleotide metabolic process	3.19e-06	13	ABCA1,ADM,GNAL,PID1,CAP2,VEGFA,NPR3,CALM1,APOE,CBS,THBS1,IGF1,DNAJC15	.
GO: Biological Process	GO:0045216	cell-cell junction organization	3.685e-06	13	MYOC,BCL2,ITGB1,TLN2,KDR,VEGFA,NEDD4L,SORBS1,APOD,THBS1,TNF,PHLDB2,SMAD7	.
GO: Biological Process	GO:0070663	regulation of leukocyte proliferation	4.247e-06	13	IL12A,IL12B,IL15,IL18,IRF1,BCL2,CEACAM1,IL21,VCAM1,IGF1,IL1B,IL2,IL4	.
GO: Biological Process	GO:0010631	epithelial cell migration	4.662e-06	13	TNFSF12,KLF4,ITGB1,FGF18,STAT1,CEACAM1,JUN,PTPN11,KDR,VEGFA,APOE,THBS1,IL4	.
GO: Biological Process	GO:0090132	epithelium migration	5.353e-06	13	TNFSF12,KLF4,ITGB1,FGF18,STAT1,CEACAM1,JUN,PTPN11,KDR,VEGFA,APOE,THBS1,IL4	.
GO: Biological Process	GO:0090130	tissue migration	7.012e-06	13	TNFSF12,KLF4,ITGB1,FGF18,STAT1,CEACAM1,JUN,PTPN11,KDR,VEGFA,APOE,THBS1,IL4	.
GO: Biological Process	GO:0030217	T cell differentiation	7.328e-06	13	IL12A,IL12B,SP3,IL15,IRF1,BCL2,HSP90AA1,RELB,LEPR,EGR1,IL1B,IL2,IL4	.
GO: Biological Process	GO:0010951	negative regulation of endopeptidase activity	7.328e-06	13	PTTG1,TNFSF14,KLF4,SERPINA1,NGFR,C4A,VEGFA,THBS1,IGF1,CST1,CST2,SLPI,SORL1	.
GO: Biological Process	GO:0034599	cellular response to oxidative stress	8e-06	13	HSPH1,BCL2,EZH2,KLF4,NGFR,HSPA1A,FOS,RELA,THBS1,ARNTL,TNF,CDK1,SOD2	.
GO: Biological Process	GO:0051091	positive regulation of DNA-binding transcription factor activity	8e-06	13	TRIM25,LRP8,NFKB1,NFKB2,HSPA1A,VEGFA,DDR2,RELA,TNFRSF8,TNF,LTF,IL1B,IL4	.
GO: Biological Process	GO:0050714	positive regulation of protein secretion	1.126e-05	13	IL17A,SPTBN1,CEACAM1,FCN1,IL33,LEPR,POSTN,IGF1,AACS,TNF,IL1A,IL1B,IL2	.
GO: Biological Process	GO:0090287	regulation of cellular response to growth factor stimulus	1.174e-05	13	FGF18,FBN1,NGFR,KDR,VEGFD,LDLRAD4,VEGFA,ADAMTS3,PPM1A,THBS1,CYR61,IL1B,SMAD7	.
GO: Biological Process	GO:0010466	negative regulation of peptidase activity	1.224e-05	13	PTTG1,TNFSF14,KLF4,SERPINA1,NGFR,C4A,VEGFA,THBS1,IGF1,CST1,CST2,SLPI,SORL1	.
GO: Biological Process	GO:0060047	heart contraction	2.597e-05	13	PPP1R13L,ADM,KCND2,PIK3R1,KCNK3,HSP90AA1,NEDD4L,CALM1,THRB,CTGF,ATP1A2,IL2,SMAD7	.
GO: Biological Process	GO:0003015	heart process	2.906e-05	13	PPP1R13L,ADM,KCND2,PIK3R1,KCNK3,HSP90AA1,NEDD4L,CALM1,THRB,CTGF,ATP1A2,IL2,SMAD7	.
GO: Biological Process	GO:0090087	regulation of peptide transport	4.184e-05	13	IL12B,IL18,TNFSF14,TCIM,PTPN11,PER2,LEPR,PPM1A,LIF,ARNTL,AACS,TNF,IL1B	.
GO: Biological Process	GO:0045089	positive regulation of innate immune response	7.25e-05	13	IL12A,IL12B,IRF1,FCN1,NFKB1,IL21,HSPA1A,TANK,RELA,RELB,LBP,TNF,LTF	.
GO: Biological Process	GO:0071214	cellular response to abiotic stimulus	8.003e-05	13	TNFSF14,IRF1,ITGB1,PIK3R1,NFKB1,COL1A1,CALM1,RELB,IGF1,EGR1,TNFRSF8,ATP1A2,IL1B	.
GO: Biological Process	GO:0006869	lipid transport	0.0001327	13	ABCA1,CEACAM1,PTPN11,NFKB1,VLDLR,LBP,APOD,APOE,THBS1,ABCG1,IL1A,IL1B,SORL1	.
GO: Biological Process	GO:0009416	response to light stimulus	0.0001954	13	IL12A,IL12B,PCLAF,BCL2,ITGB1,JUNB,JUND,PIK3R1,CALM1,FOS,DTL,RELA,ATP1A2	.
GO: Biological Process	GO:0007178	transmembrane receptor protein serine/threonine kinase signaling pathway	0.000232	13	SPTBN1,ITGB1,JUN,FBN1,KDR,LDLRAD4,COL3A1,FOS,PPM1A,THBS1,CYR61,EGR1,SMAD7	.
GO: Biological Process	GO:0001655	urogenital system development	0.0003231	13	BCL2,STAT1,FBN1,VEGFA,TNC,OSR2,SIX1,LIF,IGF1,IGF1R,EGR1,SMAD7,HELLS	.
GO: Biological Process	GO:0045666	positive regulation of neuron differentiation	0.0005561	13	MAP1B,BCL2,EZH2,ITGB1,LRP8,NGFR,VEGFA,VLDLR,NEDD4L,APOE,LIF,IGF1R,IL2	.
GO: Biological Process	GO:0048871	multicellular organismal homeostasis	0.0005843	13	BCL2,PPP1R13L,ITGB1,CEACAM1,PTPN11,KDR,VEGFA,LEPR,CTGF,TNF,LTF,IL1A,IL1B	.
GO: Biological Process	GO:0042391	regulation of membrane potential	0.0007988	13	MYOC,BCL2,JUN,KCND2,KCNK3,NGFR,KDR,PID1,NEDD4L,TNF,ATP1A2,SOD2,SMAD7	.
GO: Biological Process	GO:0009896	positive regulation of catabolic process	0.001341	13	TNFSF12,BUB1B,KDR,IL33,NEDD4L,APOE,IGF1,SH3D19,TNF,CDK1,IL1B,SMAD7,SORL1	.
GO: Biological Process	GO:0001701	in utero embryonic development	0.00143	13	SP3,ZFAND5,ITGB1,ADM,JUNB,SERPINA1,VCAM1,VEGFA,TEAD4,RSPO3,LIF,IGF1,CYR61	.
GO: Biological Process	GO:0002683	negative regulation of immune system process	0.001524	13	IL12B,IL18,IRF1,CEACAM1,PIK3R1,IL33,COL3A1,APOD,THBS1,TNF,LTF,IL2,IL4	.
GO: Biological Process	GO:0001558	regulation of cell growth	0.002526	13	PTTG1,MAP1B,BCL2,CEACAM1,WISP1,IP6K2,VEGFA,NEDD4L,APOE,IGF1,CYR61,CTGF,IL2	.
GO: Biological Process	GO:0050878	regulation of body fluid levels	0.01184	13	IRF1,CEACAM1,SERPINA1,PTPN11,PIK3R1,RAB27A,COL1A1,VEGFA,COL3A1,NPR3,CARMIL1,APOE,THBS1	.
GO: Biological Process	GO:0042108	positive regulation of cytokine biosynthetic process	2.226e-11	12	IL12B,IRF1,IL21,REL,RELA,LBP,THBS1,TNFRSF8,TNF,IL1A,IL1B,IL4	.
GO: Biological Process	GO:2000379	positive regulation of reactive oxygen species metabolic process	2.589e-09	12	IL18,KLF4,PTX3,PID1,RAB27A,HSP90AA1,CXCL2,THBS1,TNF,IL1B,IL4,SOD2	.
GO: Biological Process	GO:0046824	positive regulation of nucleocytoplasmic transport	3.897e-08	12	IL12B,IL18,TNFSF14,TCIM,CEACAM1,PIK3R1,HSP90AA1,PPM1A,IGF1,TNF,CDK1,IL1B	.
GO: Biological Process	GO:0002687	positive regulation of leukocyte migration	4.252e-08	12	IL12A,TNFSF14,C5AR1,VEGFD,VEGFA,LBP,CXCL2,THBS1,TNF,IL1A,IL1B,IL4	.
GO: Biological Process	GO:0050921	positive regulation of chemotaxis	4.636e-08	12	IL12A,TNFSF14,FGF18,KDR,C5AR1,VEGFD,VEGFA,LBP,CXCL2,THBS1,IL1B,IL4	.
GO: Biological Process	GO:1900182	positive regulation of protein localization to nucleus	9.016e-08	12	IL12B,IL18,TNFSF14,TCIM,CEACAM1,PIK3R1,HSP90AA1,LIF,IGF1,TNF,CDK1,IL1B	.
GO: Biological Process	GO:0030856	regulation of epithelial cell differentiation	1.057e-07	12	BCL2,EZH2,STAT1,CEACAM1,ADAMTS9,KDR,VEGFA,LIF,ARNTL,TNF,IL1A,IL1B	.
GO: Biological Process	GO:0050671	positive regulation of lymphocyte proliferation	1.144e-07	12	IL12A,IL12B,IL15,IL18,BCL2,CEACAM1,IL21,VCAM1,IGF1,IL1B,IL2,IL4	.
GO: Biological Process	GO:0032946	positive regulation of mononuclear cell proliferation	1.336e-07	12	IL12A,IL12B,IL15,IL18,BCL2,CEACAM1,IL21,VCAM1,IGF1,IL1B,IL2,IL4	.
GO: Biological Process	GO:0070665	positive regulation of leukocyte proliferation	2.096e-07	12	IL12A,IL12B,IL15,IL18,BCL2,CEACAM1,IL21,VCAM1,IGF1,IL1B,IL2,IL4	.
GO: Biological Process	GO:0071222	cellular response to lipopolysaccharide	8.696e-07	12	IL12A,IL12B,ABCA1,IL18,STAT1,NFKB1,VLDLR,RELA,LBP,TNF,LTF,IL1B	.
GO: Biological Process	GO:0042129	regulation of T cell proliferation	1.047e-06	12	IL12A,IL12B,IL15,IL18,IRF1,CEACAM1,IL21,VCAM1,IGF1,IL1B,IL2,IL4	.
GO: Biological Process	GO:0071219	cellular response to molecule of bacterial origin	1.334e-06	12	IL12A,IL12B,ABCA1,IL18,STAT1,NFKB1,VLDLR,RELA,LBP,TNF,LTF,IL1B	.
GO: Biological Process	GO:0007259	JAK-STAT cascade	2.654e-06	12	IL12A,IL12B,IL15,IL18,IRF1,STAT1,IL21,VEGFA,LIF,IGF1,IL2,IL4	.
GO: Biological Process	GO:0050792	regulation of viral process	2.654e-06	12	TRIM25,BCL2,STAT1,CEACAM1,JUN,FCN1,PTX3,APOE,SLPI,TNF,LTF,TOP2A	.
GO: Biological Process	GO:0097696	STAT cascade	2.654e-06	12	IL12A,IL12B,IL15,IL18,IRF1,STAT1,IL21,VEGFA,LIF,IGF1,IL2,IL4	.
GO: Biological Process	GO:0050920	regulation of chemotaxis	4.525e-06	12	IL12A,TNFSF14,FGF18,KDR,C5AR1,VEGFD,VEGFA,LBP,CXCL2,THBS1,IL1B,IL4	.
GO: Biological Process	GO:0045637	regulation of myeloid cell differentiation	6.137e-06	12	IL12B,IL17A,CEACAM1,JUN,PIK3R1,MITF,FOS,LIF,THPO,TNF,LTF,IL4	.
GO: Biological Process	GO:0001649	osteoblast differentiation	1.437e-05	12	TPM4,MYOC,JUNB,JUND,COL1A1,VEGFA,TNC,DDR2,IGF1,CYR61,TNF,LTF	.
GO: Biological Process	GO:0048705	skeletal system morphogenesis	2.042e-05	12	ZFAND5,FGF18,CSRNP1,COL1A1,VEGFA,MTHFD1L,OSR2,SIX1,CBS,THBS1,CTGF,LTF	.
GO: Biological Process	GO:0043406	positive regulation of MAP kinase activity	2.131e-05	12	EZH2,FGF18,CEACAM1,PTPN11,C5AR1,VEGFA,THBS1,IGF1,FZD10,TNF,CDK1,IL1B	.
GO: Biological Process	GO:0009636	response to toxic substance	8.947e-05	12	EPHX2,BCL2,EZH2,ALAD,HSP90AA1,FOS,APOE,GSTM3,TNF,CDK1,IL1B,SOD2	.
GO: Biological Process	GO:0007611	learning or memory	9.597e-05	12	TMOD2,ITGB1,S100B,JUN,KCNAB1,VLDLR,FOXP2,FOS,IGF1,EGR1,ATP1A2,IL1B	.
GO: Biological Process	GO:0042063	gliogenesis	0.0001262	12	MYOC,EZH2,LRP8,S100B,PTPN11,IL33,RELA,LIF,IGF1,LTA,CDK1,IL1B	.
GO: Biological Process	GO:0010976	positive regulation of neuron projection development	0.000159	12	MAP1B,EZH2,ITGB1,LRP8,NGFR,VEGFA,VLDLR,NEDD4L,APOE,LIF,IGF1R,IL2	.
GO: Biological Process	GO:0050890	cognition	0.0002706	12	TMOD2,ITGB1,S100B,JUN,KCNAB1,VLDLR,FOXP2,FOS,IGF1,EGR1,ATP1A2,IL1B	.
GO: Biological Process	GO:0006898	receptor-mediated endocytosis	0.0003426	12	HSPH1,ITGB1,CEACAM1,LRP8,ADM,HSP90AA1,VEGFA,VLDLR,NEDD4L,APOE,SLC9A3,SORL1	.
GO: Biological Process	GO:0051235	maintenance of location	0.0003955	12	ABCA1,TNFSF14,FBN1,NFKB1,TLN2,CALM1,APOE,ABCG1,TNF,ATP1A2,IL1B,SORL1	.
GO: Biological Process	GO:0010639	negative regulation of organelle organization	0.0006991	12	PTTG1,MAP1B,MYOC,SPTBN1,TMOD2,BUB1B,HSPA1A,PID1,CARMIL1,LIF,IGF1,PHLDB2	.
GO: Biological Process	GO:0043010	camera-type eye development	0.0007362	12	SP3,PPP1R13L,KLF4,JUN,FBN1,MITF,KDR,VEGFA,FOXP2,OSR2,LIF,IL4	.
GO: Biological Process	GO:0051607	defense response to virus	0.0008152	12	IL12B,IL15,TRIM25,MYOM1,AIMP1,IRF1,BCL2,STAT1,IL33,RELA,TEAD4,IL4	.
GO: Biological Process	GO:0006936	muscle contraction	0.000924	12	TPM4,MYOM1,TMOD2,PPP1R13L,DYSF,HSP90AA1,NEDD4L,CALM1,SORBS1,CTGF,ATP1A2,SMAD7	.
GO: Biological Process	GO:0045787	positive regulation of cell cycle	0.001019	12	NUSAP1,CDC7,PTPN11,CCND2,IGF1,IGF1R,CTGF,TNF,CDK1,IL1A,IL1B,MUC1	.
GO: Biological Process	GO:0002443	leukocyte mediated immunity	0.001123	12	IL12A,IL12B,CEACAM1,IL21,C4A,RAB27A,CXCL2,LTA,TNF,IL1B,IL2,IL4	.
GO: Biological Process	GO:0002768	immune response-regulating cell surface receptor signaling pathway	0.001421	12	BCL2,CEACAM1,JUN,FCN1,PIK3R1,NFKB1,C5AR1,HSP90AA1,CALM1,FOS,RELA,RELB	.
GO: Biological Process	GO:0045862	positive regulation of proteolysis	0.001987	12	STAT1,BUB1B,NGFR,IL33,APOE,CYR61,SH3D19,CTGF,TNF,CDK1,IL1B,SMAD7	.
GO: Biological Process	GO:0060627	regulation of vesicle-mediated transport	0.01796	12	ITGB1,CEACAM1,PTX3,C4A,RAB27A,VEGFA,NEDD4L,LBP,TNF,IL1B,IL4,SORL1	.
GO: Biological Process	GO:0042509	regulation of tyrosine phosphorylation of STAT protein	1.643e-09	11	IL12A,IL12B,IL15,IL18,IRF1,IL21,VEGFA,LIF,IGF1,IL2,IL4	.
GO: Biological Process	GO:0007260	tyrosine phosphorylation of STAT protein	2.86e-09	11	IL12A,IL12B,IL15,IL18,IRF1,IL21,VEGFA,LIF,IGF1,IL2,IL4	.
GO: Biological Process	GO:0048661	positive regulation of smooth muscle cell proliferation	3.73e-09	11	IL18,STAT1,WISP1,JUN,VEGFA,TGM2,NAMPT,IGF1,IGF1R,EGR1,TNF	.
GO: Biological Process	GO:0042307	positive regulation of protein import into nucleus	5.067e-08	11	IL12B,IL18,TNFSF14,TCIM,CEACAM1,PIK3R1,HSP90AA1,IGF1,TNF,CDK1,IL1B	.
GO: Biological Process	GO:0042102	positive regulation of T cell proliferation	5.589e-08	11	IL12A,IL12B,IL15,IL18,CEACAM1,IL21,VCAM1,IGF1,IL1B,IL2,IL4	.
GO: Biological Process	GO:1904591	positive regulation of protein import	6.78e-08	11	IL12B,IL18,TNFSF14,TCIM,CEACAM1,PIK3R1,HSP90AA1,IGF1,TNF,CDK1,IL1B	.
GO: Biological Process	GO:0002761	regulation of myeloid leukocyte differentiation	2.56e-07	11	IL12B,IL17A,CEACAM1,JUN,PIK3R1,MITF,FOS,LIF,TNF,LTF,IL4	.
GO: Biological Process	GO:0046890	regulation of lipid biosynthetic process	2.532e-06	11	CEACAM1,NFKB1,SORBS1,APOE,ABCG1,IGF1,IGF1R,CYR61,TNF,IL1A,IL1B	.
GO: Biological Process	GO:1990267	response to transition metal nanoparticle	2.694e-06	11	CYBRD1,BCL2,S100B,NFKB1,KCNK3,ALAD,VCAM1,RELA,CDK1,IL1A,IL4	.
GO: Biological Process	GO:0002526	acute inflammatory response	3.048e-06	11	CFH,SERPINA1,C4A,C5AR1,VCAM1,LBP,CXCL2,TNF,IL1A,IL1B,IL4	.
GO: Biological Process	GO:0043524	negative regulation of neuron apoptotic process	3.048e-06	11	HSPH1,BCL2,JUN,NGFR,KDR,C5AR1,VEGFA,APOE,SIX1,OPTN,SOD2	.
GO: Biological Process	GO:0046425	regulation of JAK-STAT cascade	3.239e-06	11	IL12A,IL12B,IL15,IL18,IRF1,IL21,VEGFA,LIF,IGF1,IL2,IL4	.
GO: Biological Process	GO:1904892	regulation of STAT cascade	3.239e-06	11	IL12A,IL12B,IL15,IL18,IRF1,IL21,VEGFA,LIF,IGF1,IL2,IL4	.
GO: Biological Process	GO:0043409	negative regulation of MAPK cascade	4.625e-06	11	HSPH1,LMO3,KLF4,NDRG2,CEACAM1,APOE,LIF,IGF1,IGF1R,IL1B,SORL1	.
GO: Biological Process	GO:0009408	response to heat	6.151e-06	11	HSPH1,TCIM,HSPA1A,HSPA1L,HSPB8,HSP90AA1,DNAJB1,THBS1,IGF1,IL1A,IL1B	.
GO: Biological Process	GO:2001236	regulation of extrinsic apoptotic signaling pathway	6.874e-06	11	TNFSF12,BCL2,HSPA1A,VEGFA,RELA,THBS1,IGF1,TNF,IL1A,IL1B,IL4	.
GO: Biological Process	GO:0097529	myeloid leukocyte migration	7.263e-06	11	IL17B,MITF,C5AR1,VEGFD,VEGFA,LBP,CXCL2,THBS1,IL1A,IL1B,IL4	.
GO: Biological Process	GO:0070374	positive regulation of ERK1 and ERK2 cascade	1.667e-05	11	FGF18,JUN,PTPN11,KDR,C5AR1,VEGFA,THPO,CTGF,TNF,IL1A,IL1B	.
GO: Biological Process	GO:0030595	leukocyte chemotaxis	2.684e-05	11	IL12A,TNFSF14,IL17B,C5AR1,VEGFD,VEGFA,LBP,CXCL2,THBS1,IL1B,IL4	.
GO: Biological Process	GO:0031668	cellular response to extracellular stimulus	4.578e-05	11	IL15,BCL2,ITGB1,JUN,COL1A1,VLDLR,TNC,FOS,CBS,POSTN,DNAJC15	.
GO: Biological Process	GO:0030336	negative regulation of cell migration	7.523e-05	11	BCL2,KLF4,IL33,LDLRAD4,COL3A1,APOD,APOE,THBS1,IL4,PHLDB2,SMAD7	.
GO: Biological Process	GO:0071560	cellular response to transforming growth factor beta stimulus	9.524e-05	11	ITGB1,JUN,FBN1,LDLRAD4,COL1A1,COL3A1,FOS,PPM1A,POSTN,THBS1,SMAD7	.
GO: Biological Process	GO:0071559	response to transforming growth factor beta	0.0001068	11	ITGB1,JUN,FBN1,LDLRAD4,COL1A1,COL3A1,FOS,PPM1A,POSTN,THBS1,SMAD7	.
GO: Biological Process	GO:2000146	negative regulation of cell motility	0.0001152	11	BCL2,KLF4,IL33,LDLRAD4,COL3A1,APOD,APOE,THBS1,IL4,PHLDB2,SMAD7	.
GO: Biological Process	GO:0001763	morphogenesis of a branching structure	0.0001242	11	BCL2,ADM,KDR,VEGFA,TNC,SIX1,RSPO3,TGM2,IGF1,TNF,IL1B	.
GO: Biological Process	GO:0008016	regulation of heart contraction	0.0001491	11	ADM,KCND2,PIK3R1,KCNK3,HSP90AA1,CALM1,THRB,CTGF,ATP1A2,IL2,SMAD7	.
GO: Biological Process	GO:0009743	response to carbohydrate	0.0001491	11	NFKB1,VCAM1,LEPR,TXNIP,THBS1,IGF1,IGF1R,EGR1,AACS,CTGF,IL1B	.
GO: Biological Process	GO:0051271	negative regulation of cellular component movement	0.0003591	11	BCL2,KLF4,IL33,LDLRAD4,COL3A1,APOD,APOE,THBS1,IL4,PHLDB2,SMAD7	.
GO: Biological Process	GO:0045732	positive regulation of protein catabolic process	0.0003591	11	TNFSF12,BUB1B,IL33,NEDD4L,APOE,SH3D19,TNF,CDK1,IL1B,SMAD7,SORL1	.
GO: Biological Process	GO:0002449	lymphocyte mediated immunity	0.0003946	11	IL12A,IL12B,CEACAM1,IL21,C4A,RAB27A,LTA,TNF,IL1B,IL2,IL4	.
GO: Biological Process	GO:0051403	stress-activated MAPK cascade	0.000407	11	HSPH1,CEACAM1,NFKB1,VEGFA,CBS,IGF1R,FZD10,CTGF,TNF,IL1A,IL1B	.
GO: Biological Process	GO:0031098	stress-activated protein kinase signaling cascade	0.0004888	11	HSPH1,CEACAM1,NFKB1,VEGFA,CBS,IGF1R,FZD10,CTGF,TNF,IL1A,IL1B	.
GO: Biological Process	GO:0051480	regulation of cytosolic calcium ion concentration	0.001075	11	BCL2,ADM,KCNK3,KDR,C5AR1,CALM1,CXCL2,TGM2,ATP1A2,IL1B,IL2	.
GO: Biological Process	GO:0032102	negative regulation of response to external stimulus	0.001426	11	IL12B,KLF4,CEACAM1,NFKB1,APOD,APOE,THBS1,LTF,IL2,IL4,PHLDB2	.
GO: Biological Process	GO:0008544	epidermis development	0.002466	11	BCL2,EZH2,KLF4,NGFR,RELA,TXNIP,IGF1R,CTGF,TNF,IL1A,PALLD	.
GO: Biological Process	GO:0032970	regulation of actin filament-based process	0.00258	11	MYOC,SPTBN1,TMOD2,PIK3R1,CARMIL1,RHOQ,FZD10,CTGF,ATP1A2,IL1A,PHLDB2	.
GO: Biological Process	GO:0048638	regulation of developmental growth	0.002638	11	MAP1B,BCL2,WISP1,PTPN11,WWC1,VEGFA,NEDD4L,APOE,SIX1,IGF1,CDK1	.
GO: Biological Process	GO:0007596	blood coagulation	0.004051	11	IRF1,CEACAM1,SERPINA1,PTPN11,PIK3R1,RAB27A,COL1A1,COL3A1,CARMIL1,APOE,THBS1	.
GO: Biological Process	GO:0007599	hemostasis	0.004485	11	IRF1,CEACAM1,SERPINA1,PTPN11,PIK3R1,RAB27A,COL1A1,COL3A1,CARMIL1,APOE,THBS1	.
GO: Biological Process	GO:0050817	coagulation	0.004485	11	IRF1,CEACAM1,SERPINA1,PTPN11,PIK3R1,RAB27A,COL1A1,COL3A1,CARMIL1,APOE,THBS1	.
GO: Biological Process	GO:0090150	establishment of protein localization to membrane	0.005358	11	SPTBN1,BCL2,ITGB1,RTP4,PIK3R1,PID1,HSP90AA1,SORBS1,RHOQ,OPTN,TNF	.
GO: Biological Process	GO:0042531	positive regulation of tyrosine phosphorylation of STAT protein	3.192e-09	10	IL12A,IL12B,IL15,IL18,IL21,VEGFA,LIF,IGF1,IL2,IL4	.
GO: Biological Process	GO:0032642	regulation of chemokine production	4.395e-08	10	IL18,KLF4,IL33,LBP,APOD,POSTN,TNF,IL1A,IL1B,IL4	.
GO: Biological Process	GO:0002690	positive regulation of leukocyte chemotaxis	6.982e-08	10	IL12A,TNFSF14,C5AR1,VEGFD,VEGFA,LBP,CXCL2,THBS1,IL1B,IL4	.
GO: Biological Process	GO:1904894	positive regulation of STAT cascade	6.982e-08	10	IL12A,IL12B,IL15,IL18,IL21,VEGFA,LIF,IGF1,IL2,IL4	.
GO: Biological Process	GO:0046427	positive regulation of JAK-STAT cascade	6.982e-08	10	IL12A,IL12B,IL15,IL18,IL21,VEGFA,LIF,IGF1,IL2,IL4	.
GO: Biological Process	GO:0032602	chemokine production	8.719e-08	10	IL18,KLF4,IL33,LBP,APOD,POSTN,TNF,IL1A,IL1B,IL4	.
GO: Biological Process	GO:0019218	regulation of steroid metabolic process	1.642e-07	10	EPHX2,NFKB1,APOE,ABCG1,IGF1,IGF1R,THRB,TNF,IL1A,IL1B	.
GO: Biological Process	GO:0030316	osteoclast differentiation	3.247e-07	10	IL12B,IL17A,CEACAM1,JUNB,PIK3R1,MITF,FOS,TNF,LTF,IL4	.
GO: Biological Process	GO:0002688	regulation of leukocyte chemotaxis	5.584e-07	10	IL12A,TNFSF14,C5AR1,VEGFD,VEGFA,LBP,CXCL2,THBS1,IL1B,IL4	.
GO: Biological Process	GO:2001237	negative regulation of extrinsic apoptotic signaling pathway	9.278e-07	10	BCL2,HSPA1A,VEGFA,RELA,THBS1,IGF1,TNF,IL1A,IL1B,IL4	.
GO: Biological Process	GO:0002822	regulation of adaptive immune response based on somatic recombination of immune receptors built from immunoglobulin superfamily domains	3.583e-06	10	IL12A,IL12B,IRF1,CEACAM1,IL33,LTA,TNF,IL1B,IL2,IL4	.
GO: Biological Process	GO:0046631	alpha-beta T cell activation	5.017e-06	10	IL12A,IL12B,IL15,IL18,HSPH1,IRF1,BCL2,CEACAM1,RELB,IL4	.
GO: Biological Process	GO:0002819	regulation of adaptive immune response	7.846e-06	10	IL12A,IL12B,IRF1,CEACAM1,IL33,LTA,TNF,IL1B,IL2,IL4	.
GO: Biological Process	GO:0043271	negative regulation of ion transport	8.873e-06	10	BCL2,KCNAB1,PLCB4,NEDD4L,CALM1,APOE,THBS1,TNF,ATP1A2,IL1B	.
GO: Biological Process	GO:0042542	response to hydrogen peroxide	9.428e-06	10	HSPH1,BCL2,EZH2,KLF4,JUN,COL1A1,RELA,TXNIP,CDK1,SOD2	.
GO: Biological Process	GO:0043279	response to alkaloid	1.781e-05	10	BCL2,NFKB1,GNAL,SDC2,VCAM1,RELA,IGF1,TNF,ATP1A2,IL1B	.
GO: Biological Process	GO:0043491	protein kinase B signaling	2.216e-05	10	MYOC,KLF4,NGFR,VEGFA,THBS1,IGF1,IGF1R,THPO,TNF,IL1B	.
GO: Biological Process	GO:0043542	endothelial cell migration	2.598e-05	10	TNFSF12,KLF4,ITGB1,FGF18,STAT1,CEACAM1,KDR,VEGFA,APOE,THBS1	.
GO: Biological Process	GO:0035265	organ growth	3.036e-05	10	BCL2,WISP1,PTPN11,KDR,WWC1,DDR2,LEPR,THBS1,IGF1,CDK1	.
GO: Biological Process	GO:0006694	steroid biosynthetic process	3.716e-05	10	ADM,NFKB1,HSD11B1,APOE,ABCG1,IGF1,IGF1R,TNF,IL1A,IL1B	.
GO: Biological Process	GO:1903900	regulation of viral life cycle	4.747e-05	10	TRIM25,BCL2,CEACAM1,JUN,FCN1,PTX3,SLPI,TNF,LTF,TOP2A	.
GO: Biological Process	GO:0051783	regulation of nuclear division	4.981e-05	10	NUSAP1,PTTG1,BUB1B,KIF11,LIF,IGF1,IGF1R,TNF,IL1A,IL1B	.
GO: Biological Process	GO:0010770	positive regulation of cell morphogenesis involved in differentiation	6.594e-05	10	MAP1B,MYOC,EZH2,LRP8,NGFR,COL1A1,VEGFA,CARMIL1,APOE,LIF	.
GO: Biological Process	GO:0002703	regulation of leukocyte mediated immunity	6.903e-05	10	IL12A,IL12B,CEACAM1,IL21,CXCL2,LTA,TNF,IL1B,IL2,IL4	.
GO: Biological Process	GO:1903035	negative regulation of response to wounding	7.223e-05	10	IL12B,KLF4,CEACAM1,NFKB1,APOD,APOE,THBS1,IL2,IL4,PHLDB2	.
GO: Biological Process	GO:0060348	bone development	0.0001027	10	MYOC,FGF18,PTPN11,KDR,COL1A1,OSR2,CBS,THBS1,IGF1,LTF	.
GO: Biological Process	GO:0050663	cytokine secretion	0.0001072	10	ABCA1,IL17A,SPTBN1,FCN1,IL33,POSTN,OPTN,TNF,IL1A,IL1B	.
GO: Biological Process	GO:1901654	response to ketone	0.0001434	10	KLF4,JUNB,CALM1,FOS,RELA,TXNIP,POSTN,THBS1,AACS,IL1B	.
GO: Biological Process	GO:0003018	vascular process in circulatory system	0.0001494	10	EPHX2,IL18,ADM,PER2,KDR,VEGFA,APOE,CBS,ATP1A2,SOD2	.
GO: Biological Process	GO:0009749	response to glucose	0.0001619	10	VCAM1,LEPR,TXNIP,THBS1,IGF1,IGF1R,EGR1,AACS,CTGF,IL1B	.
GO: Biological Process	GO:0009187	cyclic nucleotide metabolic process	0.0001753	10	ABCA1,ADM,GNAL,CAP2,VEGFA,NPR3,CALM1,APOE,CBS,THBS1	.
GO: Biological Process	GO:0030278	regulation of ossification	0.0001753	10	BCL2,JUND,VEGFA,DDR2,OSR2,IGF1,THRB,CYR61,TNF,LTF	.
GO: Biological Process	GO:0071229	cellular response to acid chemical	0.0001753	10	ABCA1,KLF4,PID1,COL1A1,COL3A1,TNC,EGR1,FZD10,TNF,IL1B	.
GO: Biological Process	GO:0009746	response to hexose	0.0001971	10	VCAM1,LEPR,TXNIP,THBS1,IGF1,IGF1R,EGR1,AACS,CTGF,IL1B	.
GO: Biological Process	GO:0048015	phosphatidylinositol-mediated signaling	0.0001971	10	MYOC,KLF4,FGF18,CEACAM1,PTPN11,PIK3R1,KDR,NPR3,IGF1,IGF1R	.
GO: Biological Process	GO:0048017	inositol lipid-mediated signaling	0.0002211	10	MYOC,KLF4,FGF18,CEACAM1,PTPN11,PIK3R1,KDR,NPR3,IGF1,IGF1R	.
GO: Biological Process	GO:0034284	response to monosaccharide	0.0002666	10	VCAM1,LEPR,TXNIP,THBS1,IGF1,IGF1R,EGR1,AACS,CTGF,IL1B	.
GO: Biological Process	GO:0043281	regulation of cysteine-type endopeptidase activity involved in apoptotic process	0.0003084	10	TNFSF14,KLF4,STAT1,NGFR,VEGFA,THBS1,IGF1,CYR61,CTGF,TNF	.
GO: Biological Process	GO:0061138	morphogenesis of a branching epithelium	0.0003084	10	BCL2,ADM,KDR,VEGFA,TNC,SIX1,RSPO3,TGM2,IGF1,TNF	.
GO: Biological Process	GO:0032872	regulation of stress-activated MAPK cascade	0.0003197	10	HSPH1,CEACAM1,VEGFA,CBS,IGF1R,FZD10,CTGF,TNF,IL1A,IL1B	.
GO: Biological Process	GO:0006959	humoral immune response	0.0003313	10	CFH,BCL2,ADM,FCN1,C4A,C5AR1,SLPI,LTA,TNF,LTF	.
GO: Biological Process	GO:0070302	regulation of stress-activated protein kinase signaling cascade	0.0003313	10	HSPH1,CEACAM1,VEGFA,CBS,IGF1R,FZD10,CTGF,TNF,IL1A,IL1B	.
GO: Biological Process	GO:0045930	negative regulation of mitotic cell cycle	0.0003556	10	PTTG1,BCL2,FOXN3,EZH2,BUB1B,ZWINT,FANCI,CDK1,MUC1,TOP2A	.
GO: Biological Process	GO:0045444	fat cell differentiation	0.0003556	10	LMO3,KLF4,PER2,PID1,VEGFA,ARNTL,IGF1,AACS,TNF,SOD2	.
GO: Biological Process	GO:0043627	response to estrogen	0.0004841	10	TRIM25,EZH2,HSP90AA1,COL1A1,GSTM3,TXNIP,POSTN,IGF1,CTGF,IL1B	.
GO: Biological Process	GO:2000116	regulation of cysteine-type endopeptidase activity	0.0004841	10	TNFSF14,KLF4,STAT1,NGFR,VEGFA,THBS1,IGF1,CYR61,CTGF,TNF	.
GO: Biological Process	GO:1904950	negative regulation of establishment of protein localization	0.0005173	10	TNFSF14,HSPH1,PTPN11,PID1,IL33,APOD,PPM1A,RHOQ,TNF,IL1B	.
GO: Biological Process	GO:0002263	cell activation involved in immune response	0.0005346	10	IL12B,TCIM,IRF1,CEACAM1,IL33,RAB27A,RELB,LBP,IL2,IL4	.
GO: Biological Process	GO:0002758	innate immune response-activating signal transduction	0.000759	10	IRF1,FCN1,NFKB1,HSPA1A,TANK,RELA,RELB,LBP,TNF,LTF	.
GO: Biological Process	GO:0002218	activation of innate immune response	0.0009668	10	IRF1,FCN1,NFKB1,HSPA1A,TANK,RELA,RELB,LBP,TNF,LTF	.
GO: Biological Process	GO:0019932	second-messenger-mediated signaling	0.0009958	10	ADM,KDR,VCAM1,NPR3,CALM1,APOE,THBS1,IGF1,TNF,ATP1A2	.
GO: Biological Process	GO:0044843	cell cycle G1/S phase transition	0.0009958	10	CDKN3,TCIM,BCL2,EZH2,ITGB1,CDC7,PID1,CCND2,CDK1,MUC1	.
GO: Biological Process	GO:0090068	positive regulation of cell cycle process	0.001056	10	NUSAP1,CDC7,IGF1,IGF1R,CTGF,TNF,CDK1,IL1A,IL1B,MUC1	.
GO: Biological Process	GO:2000027	regulation of organ morphogenesis	0.001364	10	BCL2,STAT1,CEACAM1,NGFR,VEGFA,FOXP2,SIX1,RSPO3,LIF,TNF	.
GO: Biological Process	GO:0042742	defense response to bacterium	0.001523	10	IL12A,IL12B,ADM,C5AR1,LBP,OPTN,SLPI,LTA,TNF,LTF	.
GO: Biological Process	GO:0043588	skin development	0.001789	10	BCL2,NGFR,COL1A1,COL3A1,COL5A1,RELA,TXNIP,TNF,IL1A,PALLD	.
GO: Biological Process	GO:0007204	positive regulation of cytosolic calcium ion concentration	0.001885	10	BCL2,ADM,KDR,C5AR1,CALM1,CXCL2,TGM2,ATP1A2,IL1B,IL2	.
GO: Biological Process	GO:0051146	striated muscle cell differentiation	0.002374	10	TNFSF14,TMOD2,BCL2,EZH2,ITGB1,WISP1,VEGFA,IGF1,CDK1,IL4	.
GO: Biological Process	GO:0007009	plasma membrane organization	0.002495	10	SPTBN1,DYSF,ITGB1,PIK3R1,PID1,COL5A1,SORBS1,RHOQ,OPTN,TNF	.
GO: Biological Process	GO:0032956	regulation of actin cytoskeleton organization	0.003253	10	MYOC,SPTBN1,TMOD2,PIK3R1,CARMIL1,RHOQ,FZD10,CTGF,IL1A,PHLDB2	.
GO: Biological Process	GO:1901987	regulation of cell cycle phase transition	0.007087	10	TCIM,BCL2,FOXN3,EZH2,CDC7,BUB1B,PID1,FANCI,CDK1,MUC1	.
GO: Biological Process	GO:0007015	actin filament organization	0.008129	10	MYOC,SPTBN1,TMOD2,BCL2,ITGB1,PIK3R1,CARMIL1,SORBS1,CTGF,PHLDB2	.
GO: Biological Process	GO:0006260	DNA replication	0.008287	10	PCLAF,KLF4,CDC7,JUN,PID1,DTL,IGF1,IGF1R,CDK1,TOP2A	.
GO: Biological Process	GO:0031331	positive regulation of cellular catabolic process	0.009285	10	BUB1B,KDR,IL33,APOE,IGF1,SH3D19,TNF,CDK1,IL1B,SMAD7	.
GO: Biological Process	GO:0051052	regulation of DNA metabolic process	0.0124	10	KLF4,CDC7,JUN,PID1,IGF1,IGF1R,CDK1,IL2,IL4,TOP2A	.
GO: Biological Process	GO:0010959	regulation of metal ion transport	0.01375	10	BCL2,AHNAK,KCNAB1,PLCB4,NEDD4L,CALM1,CXCL2,SLC9A3,IGF1,ATP1A2	.
GO: Biological Process	GO:0034248	regulation of cellular amide metabolic process	0.01521	10	LARP6,PER2,NFKB1,HSD11B1,APOE,THBS1,IGF1,CYR61,TNF,SORL1	.
GO: Biological Process	GO:0045670	regulation of osteoclast differentiation	1.918e-07	9	IL12B,IL17A,CEACAM1,PIK3R1,MITF,FOS,TNF,LTF,IL4	.
GO: Biological Process	GO:0002040	sprouting angiogenesis	2.161e-07	9	KLF4,ITGB1,FGF18,CEACAM1,KDR,VEGFA,RSPO3,THBS1,PARVA	.
GO: Biological Process	GO:0048678	response to axon injury	3.424e-07	9	BCL2,KLF4,JUN,TNC,APOD,APOE,IGF1R,CDK1,SOD2	.
GO: Biological Process	GO:0034333	adherens junction assembly	5.281e-07	9	MYOC,BCL2,KDR,VEGFA,SORBS1,APOD,THBS1,PHLDB2,SMAD7	.
GO: Biological Process	GO:1903426	regulation of reactive oxygen species biosynthetic process	5.864e-07	9	KLF4,PTX3,RAB27A,HSP90AA1,IGF1,TNF,IL1B,IL4,SOD2	.
GO: Biological Process	GO:0046889	positive regulation of lipid biosynthetic process	7.196e-07	9	SORBS1,APOE,ABCG1,IGF1,IGF1R,CYR61,TNF,IL1A,IL1B	.
GO: Biological Process	GO:0007044	cell-substrate junction assembly	1.067e-06	9	MYOC,BCL2,KDR,VEGFA,SORBS1,APOD,THBS1,TNS1,PHLDB2	.
GO: Biological Process	GO:0030101	natural killer cell activation	1.173e-06	9	IL12A,IL12B,SP3,IL15,IL18,IRF1,IL21,RAB27A,IL2	.
GO: Biological Process	GO:0001952	regulation of cell-matrix adhesion	1.855e-06	9	MYOC,BCL2,PIK3R1,KDR,VEGFA,APOD,POSTN,THBS1,PHLDB2	.
GO: Biological Process	GO:0048525	negative regulation of viral process	1.855e-06	9	TRIM25,STAT1,CEACAM1,JUN,FCN1,PTX3,SLPI,TNF,LTF	.
GO: Biological Process	GO:0045621	positive regulation of lymphocyte differentiation	2.853e-06	9	IL12A,IL12B,IL15,IRF1,IL21,HSP90AA1,IL1B,IL2,IL4	.
GO: Biological Process	GO:0001936	regulation of endothelial cell proliferation	3.651e-06	9	TNFSF12,AIMP1,FGF18,STAT1,JUN,KDR,VEGFA,APOE,THBS1	.
GO: Biological Process	GO:1903409	reactive oxygen species biosynthetic process	3.956e-06	9	KLF4,PTX3,RAB27A,HSP90AA1,IGF1,TNF,IL1B,IL4,SOD2	.
GO: Biological Process	GO:0002705	positive regulation of leukocyte mediated immunity	4.633e-06	9	IL12A,IL12B,IL21,CXCL2,LTA,TNF,IL1B,IL2,IL4	.
GO: Biological Process	GO:0033273	response to vitamin	5.834e-06	9	IL15,ITGB1,ALAD,COL1A1,TNC,RELA,CBS,POSTN,IL1B	.
GO: Biological Process	GO:0032649	regulation of interferon-gamma production	7.843e-06	9	IL12A,IL12B,IL18,IL21,IL33,LTA,TNF,IL1B,IL2	.
GO: Biological Process	GO:0034605	cellular response to heat	7.843e-06	9	HSPH1,TCIM,HSPA1A,HSPA1L,HSPB8,HSP90AA1,DNAJB1,THBS1,IL1A	.
GO: Biological Process	GO:0010827	regulation of glucose transmembrane transport	1.116e-05	9	PTPN11,PIK3R1,NGFR,PID1,SORBS1,RHOQ,IGF1,TNF,IL1B	.
GO: Biological Process	GO:0031503	protein-containing complex localization	1.195e-05	9	IL12B,IL18,TNFSF14,TCIM,PPM1A,TNF,TNFAIP2,IL1B,SMAD7	.
GO: Biological Process	GO:0034332	adherens junction organization	1.368e-05	9	MYOC,BCL2,KDR,VEGFA,SORBS1,APOD,THBS1,PHLDB2,SMAD7	.
GO: Biological Process	GO:0001935	endothelial cell proliferation	1.462e-05	9	TNFSF12,AIMP1,FGF18,STAT1,JUN,KDR,VEGFA,APOE,THBS1	.
GO: Biological Process	GO:0097530	granulocyte migration	1.562e-05	9	IL17B,C5AR1,VEGFA,LBP,CXCL2,THBS1,IL1A,IL1B,IL4	.
GO: Biological Process	GO:0032609	interferon-gamma production	1.778e-05	9	IL12A,IL12B,IL18,IL21,IL33,LTA,TNF,IL1B,IL2	.
GO: Biological Process	GO:0008286	insulin receptor signaling pathway	1.895e-05	9	PIK3R1,PID1,GRB14,RELA,SORBS1,RHOQ,NAMPT,IGF1R,IL1B	.
GO: Biological Process	GO:0009791	post-embryonic development	1.895e-05	9	BCL2,PPP1R13L,KLF4,CSRNP1,FBN1,KDR,VEGFA,FOXP2,SOD2	.
GO: Biological Process	GO:0043200	response to amino acid	2.288e-05	9	IL17A,ALAD,COL1A1,COL3A1,RELA,CBS,IGF1R,CTGF,TNF	.
GO: Biological Process	GO:0002706	regulation of lymphocyte mediated immunity	2.747e-05	9	IL12A,IL12B,CEACAM1,IL21,LTA,TNF,IL1B,IL2,IL4	.
GO: Biological Process	GO:0045931	positive regulation of mitotic cell cycle	2.747e-05	9	NUSAP1,CDC7,PTPN11,IGF1,IGF1R,TNF,CDK1,IL1A,IL1B	.
GO: Biological Process	GO:0008203	cholesterol metabolic process	3.095e-05	9	EPHX2,ABCA1,VLDLR,APOE,LEPR,ABCG1,THRB,IL4,SORL1	.
GO: Biological Process	GO:0045807	positive regulation of endocytosis	3.095e-05	9	ITGB1,PTX3,C4A,RAB27A,VEGFA,NEDD4L,LBP,TNF,IL1B	.
GO: Biological Process	GO:0051896	regulation of protein kinase B signaling	3.283e-05	9	MYOC,KLF4,NGFR,VEGFA,THBS1,IGF1,IGF1R,THPO,TNF	.
GO: Biological Process	GO:1902652	secondary alcohol metabolic process	4.132e-05	9	EPHX2,ABCA1,VLDLR,APOE,LEPR,ABCG1,THRB,IL4,SORL1	.
GO: Biological Process	GO:0051092	positive regulation of NF-kappaB transcription factor activity	4.371e-05	9	TRIM25,NFKB1,NFKB2,HSPA1A,RELA,TNFRSF8,TNF,LTF,IL1B	.
GO: Biological Process	GO:0046683	response to organophosphorus	6.066e-05	9	STAT1,JUN,JUNB,JUND,PIK3R1,COL1A1,FOS,RELA,IL1B	.
GO: Biological Process	GO:0016125	sterol metabolic process	6.397e-05	9	EPHX2,ABCA1,VLDLR,APOE,LEPR,ABCG1,THRB,IL4,SORL1	.
GO: Biological Process	GO:1904018	positive regulation of vasculature development	7.103e-05	9	TNFSF12,ADM,KDR,C5AR1,VEGFA,THBS1,EGR1,IL1A,IL1B	.
GO: Biological Process	GO:0034614	cellular response to reactive oxygen species	7.103e-05	9	HSPH1,EZH2,KLF4,FOS,RELA,THBS1,TNF,CDK1,SOD2	.
GO: Biological Process	GO:0007088	regulation of mitotic nuclear division	7.103e-05	9	NUSAP1,PTTG1,BUB1B,KIF11,IGF1,IGF1R,TNF,IL1A,IL1B	.
GO: Biological Process	GO:0014066	regulation of phosphatidylinositol 3-kinase signaling	7.48e-05	9	MYOC,KLF4,FGF18,CEACAM1,PTPN11,PIK3R1,KDR,IGF1,IGF1R	.
GO: Biological Process	GO:0045834	positive regulation of lipid metabolic process	8.285e-05	9	SORBS1,APOE,ABCG1,IGF1,IGF1R,CYR61,TNF,IL1A,IL1B	.
GO: Biological Process	GO:0045619	regulation of lymphocyte differentiation	0.0001348	9	IL12A,IL12B,IL15,IRF1,IL21,HSP90AA1,IL1B,IL2,IL4	.
GO: Biological Process	GO:0014065	phosphatidylinositol 3-kinase signaling	0.0001697	9	MYOC,KLF4,FGF18,CEACAM1,PTPN11,PIK3R1,KDR,IGF1,IGF1R	.
GO: Biological Process	GO:0008645	hexose transmembrane transport	0.0001775	9	PTPN11,PIK3R1,NGFR,PID1,SORBS1,RHOQ,IGF1,TNF,IL1B	.
GO: Biological Process	GO:0015749	monosaccharide transmembrane transport	0.000194	9	PTPN11,PIK3R1,NGFR,PID1,SORBS1,RHOQ,IGF1,TNF,IL1B	.
GO: Biological Process	GO:0010632	regulation of epithelial cell migration	0.0002408	9	KLF4,FGF18,CEACAM1,JUN,KDR,VEGFA,APOE,THBS1,IL4	.
GO: Biological Process	GO:0050679	positive regulation of epithelial cell proliferation	0.0002408	9	TNFSF12,JUN,KDR,C5AR1,VEGFA,FOXP2,OSR2,CCND2,IGF1	.
GO: Biological Process	GO:0071241	cellular response to inorganic substance	0.0002513	9	JUN,JUNB,JUND,CPNE3,KCNK3,ALAD,FOS,THBS1,IL4	.
GO: Biological Process	GO:0031669	cellular response to nutrient levels	0.0002968	9	IL15,BCL2,ITGB1,JUN,COL1A1,VLDLR,TNC,POSTN,DNAJC15	.
GO: Biological Process	GO:0007179	transforming growth factor beta receptor signaling pathway	0.0003489	9	ITGB1,JUN,FBN1,LDLRAD4,COL3A1,FOS,PPM1A,THBS1,SMAD7	.
GO: Biological Process	GO:0007519	skeletal muscle tissue development	0.0004083	9	BCL2,S100B,NGFR,KCNAB1,FOXP2,FOS,SIX1,ARNTL,EGR1	.
GO: Biological Process	GO:0051216	cartilage development	0.000573	9	FGF18,COL1A1,OSR2,RELA,CBS,THBS1,THRB,CYR61,CTGF	.
GO: Biological Process	GO:0060538	skeletal muscle organ development	0.0005943	9	BCL2,S100B,NGFR,KCNAB1,FOXP2,FOS,SIX1,ARNTL,EGR1	.
GO: Biological Process	GO:0051054	positive regulation of DNA metabolic process	0.0007104	9	KLF4,CDC7,JUN,IGF1,IGF1R,CDK1,IL2,IL4,TOP2A	.
GO: Biological Process	GO:0008643	carbohydrate transport	0.0008736	9	PTPN11,PIK3R1,NGFR,PID1,SORBS1,RHOQ,IGF1,TNF,IL1B	.
GO: Biological Process	GO:0030100	regulation of endocytosis	0.001508	9	ITGB1,PTX3,C4A,RAB27A,VEGFA,NEDD4L,LBP,TNF,IL1B	.
GO: Biological Process	GO:0006006	glucose metabolic process	0.001651	9	AIMP1,PER2,PIK3R1,HSD11B1,SORBS1,APOD,LEPR,IGF1,TNF	.
GO: Biological Process	GO:0000075	cell cycle checkpoint	0.001913	9	FOXN3,PTPN11,BUB1B,DTL,ZWINT,FANCI,CDK1,MUC1,TOP2A	.
GO: Biological Process	GO:0002366	leukocyte activation involved in immune response	0.001969	9	IL12B,IRF1,CEACAM1,IL33,RAB27A,RELB,LBP,IL2,IL4	.
GO: Biological Process	GO:0016358	dendrite development	0.002207	9	MAP1B,EZH2,ITGB1,LRP8,NGFR,SDC2,VLDLR,APOE,IL2	.
GO: Biological Process	GO:0010948	negative regulation of cell cycle process	0.00227	9	PTTG1,BCL2,FOXN3,EZH2,BUB1B,LIF,FANCI,CDK1,MUC1	.
GO: Biological Process	GO:0007050	cell cycle arrest	0.002753	9	IL12A,IL12B,CDKN3,IRF1,CAB39L,PPM1A,THBS1,CDK1,MUC1	.
GO: Biological Process	GO:0000082	G1/S transition of mitotic cell cycle	0.002753	9	CDKN3,BCL2,EZH2,ITGB1,CDC7,PID1,CCND2,CDK1,MUC1	.
GO: Biological Process	GO:0003007	heart morphogenesis	0.003145	9	PPP1R13L,JUN,VEGFA,COL5A1,SIX1,THBS1,CYR61,PARVA,SMAD7	.
GO: Biological Process	GO:0042593	glucose homeostasis	0.003862	9	PTPN11,PIK3R1,NGFR,VCAM1,LEPR,IGF1,IGF1R,AACS,IL1B	.
GO: Biological Process	GO:0033500	carbohydrate homeostasis	0.003862	9	PTPN11,PIK3R1,NGFR,VCAM1,LEPR,IGF1,IGF1R,AACS,IL1B	.
GO: Biological Process	GO:0060485	mesenchyme development	0.004265	9	BCL2,EZH2,STAT1,LDLRAD4,COL1A1,SIX1,THBS1,PHLDB2,SMAD7	.
GO: Biological Process	GO:0019318	hexose metabolic process	0.004589	9	AIMP1,PER2,PIK3R1,HSD11B1,SORBS1,APOD,LEPR,IGF1,TNF	.
GO: Biological Process	GO:0045165	cell fate commitment	0.005419	9	IL12B,BCL2,KLF4,ITGB1,MITF,KDR,TEAD4,SIX1,IL4	.
GO: Biological Process	GO:0045927	positive regulation of growth	0.005419	9	MAP1B,BCL2,WISP1,VEGFA,NEDD4L,APOE,IGF1,CDK1,IL2	.
GO: Biological Process	GO:0048872	homeostasis of number of cells	0.005808	9	SP3,IL18,TNFSF14,BCL2,EZH2,CEACAM1,PTPN11,VEGFA,IL2	.
GO: Biological Process	GO:0015980	energy derivation by oxidation of organic compounds	0.007107	9	S100B,PER2,PID1,CALM1,SORBS1,LEPR,IGF1,DNAJC15,SOD2	.
GO: Biological Process	GO:0002790	peptide secretion	0.007751	9	ABCA1,PTPN11,PER2,LEPR,LIF,ARNTL,AACS,TNF,IL1B	.
GO: Biological Process	GO:0071383	cellular response to steroid hormone stimulus	0.007751	9	IL17A,ESRRG,LMO3,PGRMC2,ARNTL,IGF1,THRB,AACS,ATP1A2	.
GO: Biological Process	GO:0001822	kidney development	0.007918	9	BCL2,STAT1,FBN1,VEGFA,OSR2,SIX1,LIF,EGR1,SMAD7	.
GO: Biological Process	GO:0051056	regulation of small GTPase mediated signal transduction	0.008617	9	ABCA1,MYOC,ITGB1,NGFR,ARHGEF37,COL3A1,APOE,RHOQ,IGF1	.
GO: Biological Process	GO:0048863	stem cell differentiation	0.01015	9	BCL2,EZH2,STAT1,LDLRAD4,COL1A1,TEAD4,LIF,PHLDB2,SMAD7	.
GO: Biological Process	GO:0060070	canonical Wnt signaling pathway	0.01122	9	KLF4,NFKB1,MITF,COL1A1,APOE,RSPO3,ARNTL,EGR1,FZD10	.
GO: Biological Process	GO:0072001	renal system development	0.01144	9	BCL2,STAT1,FBN1,VEGFA,OSR2,SIX1,LIF,EGR1,SMAD7	.
GO: Biological Process	GO:0005996	monosaccharide metabolic process	0.01236	9	AIMP1,PER2,PIK3R1,HSD11B1,SORBS1,APOD,LEPR,IGF1,TNF	.
GO: Biological Process	GO:0045055	regulated exocytosis	0.01284	9	CEACAM1,SERPINA1,VEGFD,RAB27A,VEGFA,CALM1,THBS1,IGF1,IL4	.
GO: Biological Process	GO:0032147	activation of protein kinase activity	0.01308	9	IL12B,PTPN11,C5AR1,VEGFA,THBS1,IGF1,TNF,CDK1,IL1B	.
GO: Biological Process	GO:1901990	regulation of mitotic cell cycle phase transition	0.01358	9	BCL2,FOXN3,EZH2,CDC7,BUB1B,PID1,FANCI,CDK1,MUC1	.
GO: Biological Process	GO:0009165	nucleotide biosynthetic process	0.01436	9	ABCA1,ADM,GNAL,PID1,CAP2,NPR3,CALM1,APOE,NAMPT	.
GO: Biological Process	GO:1901293	nucleoside phosphate biosynthetic process	0.01517	9	ABCA1,ADM,GNAL,PID1,CAP2,NPR3,CALM1,APOE,NAMPT	.
GO: Biological Process	GO:0002429	immune response-activating cell surface receptor signaling pathway	0.0175	9	BCL2,CEACAM1,FCN1,PIK3R1,NFKB1,C5AR1,HSP90AA1,RELA,RELB	.
GO: Biological Process	GO:0051098	regulation of binding	0.0175	9	BCL2,KLF4,JUN,PER2,CALM1,LIF,IGF1,SLPI,SORL1	.
GO: Biological Process	GO:0007059	chromosome segregation	0.0178	9	NUSAP1,PTTG1,GEM,BUB1B,KIF11,SMC4,XPO1,ZWINT,TOP2A	.
GO: Biological Process	GO:0007265	Ras protein signal transduction	0.0178	9	ABCA1,MYOC,ITGB1,JUN,NGFR,ARHGEF37,COL3A1,APOE,IGF1	.
GO: Biological Process	GO:0048662	negative regulation of smooth muscle cell proliferation	2.282e-08	8	IL12A,IL12B,IL15,KLF4,NDRG2,PIK3R1,NPR3,APOD	.
GO: Biological Process	GO:0001974	blood vessel remodeling	3.853e-07	8	IL18,CEACAM1,VEGFA,CBS,RSPO3,LIF,TGM2,IGF1	.
GO: Biological Process	GO:0032722	positive regulation of chemokine production	4.413e-07	8	IL18,IL33,LBP,POSTN,TNF,IL1A,IL1B,IL4	.
GO: Biological Process	GO:1903428	positive regulation of reactive oxygen species biosynthetic process	4.413e-07	8	KLF4,PTX3,RAB27A,HSP90AA1,TNF,IL1B,IL4,SOD2	.
GO: Biological Process	GO:0031102	neuron projection regeneration	5.04e-07	8	BCL2,KLF4,ADM,JUN,TNC,APOD,APOE,IGF1R	.
GO: Biological Process	GO:0045428	regulation of nitric oxide biosynthetic process	8.373e-07	8	KLF4,PTX3,HSP90AA1,IGF1,TNF,IL1B,IL4,SOD2	.
GO: Biological Process	GO:0050810	regulation of steroid biosynthetic process	9.452e-07	8	NFKB1,APOE,ABCG1,IGF1,IGF1R,TNF,IL1A,IL1B	.
GO: Biological Process	GO:1901888	regulation of cell junction assembly	1.875e-06	8	MYOC,KDR,VEGFA,NEDD4L,APOD,THBS1,TNF,PHLDB2	.
GO: Biological Process	GO:0048041	focal adhesion assembly	2.088e-06	8	MYOC,BCL2,KDR,VEGFA,SORBS1,APOD,THBS1,PHLDB2	.
GO: Biological Process	GO:0007045	cell-substrate adherens junction assembly	2.088e-06	8	MYOC,BCL2,KDR,VEGFA,SORBS1,APOD,THBS1,PHLDB2	.
GO: Biological Process	GO:0046324	regulation of glucose import	2.855e-06	8	PTPN11,PIK3R1,NGFR,PID1,SORBS1,RHOQ,IGF1,TNF	.
GO: Biological Process	GO:0006809	nitric oxide biosynthetic process	2.855e-06	8	KLF4,PTX3,HSP90AA1,IGF1,TNF,IL1B,IL4,SOD2	.
GO: Biological Process	GO:0032729	positive regulation of interferon-gamma production	2.855e-06	8	IL12A,IL12B,IL18,IL21,LTA,TNF,IL1B,IL2	.
GO: Biological Process	GO:0032755	positive regulation of interleukin-6 production	3.49e-06	8	IL17A,VEGFD,IL33,LBP,TNF,IL1A,IL1B,MAPK13	.
GO: Biological Process	GO:0034103	regulation of tissue remodeling	3.849e-06	8	IL12B,IL15,IL18,CEACAM1,IL21,VEGFA,LEPR,IL2	.
GO: Biological Process	GO:0046209	nitric oxide metabolic process	4.24e-06	8	KLF4,PTX3,HSP90AA1,IGF1,TNF,IL1B,IL4,SOD2	.
GO: Biological Process	GO:0038034	signal transduction in absence of ligand	6.157e-06	8	BCL2,HSPA1A,IGF1,TNF,IL1A,IL1B,IL2,IL4	.
GO: Biological Process	GO:0097192	extrinsic apoptotic signaling pathway in absence of ligand	6.157e-06	8	BCL2,HSPA1A,IGF1,TNF,IL1A,IL1B,IL2,IL4	.
GO: Biological Process	GO:2001057	reactive nitrogen species metabolic process	6.157e-06	8	KLF4,PTX3,HSP90AA1,IGF1,TNF,IL1B,IL4,SOD2	.
GO: Biological Process	GO:0002708	positive regulation of lymphocyte mediated immunity	6.157e-06	8	IL12A,IL12B,IL21,LTA,TNF,IL1B,IL2,IL4	.
GO: Biological Process	GO:0071260	cellular response to mechanical stimulus	6.157e-06	8	TNFSF14,IRF1,ITGB1,NFKB1,COL1A1,TNFRSF8,ATP1A2,IL1B	.
GO: Biological Process	GO:0002824	positive regulation of adaptive immune response based on somatic recombination of immune receptors built from immunoglobulin superfamily domains	7.361e-06	8	IL12A,IL12B,IRF1,LTA,TNF,IL1B,IL2,IL4	.
GO: Biological Process	GO:0046323	glucose import	9.538e-06	8	PTPN11,PIK3R1,NGFR,PID1,SORBS1,RHOQ,IGF1,TNF	.
GO: Biological Process	GO:0014812	muscle cell migration	1.038e-05	8	IL18,BCL2,SIX1,POSTN,IGF1,EGR1,PARVA,SORL1	.
GO: Biological Process	GO:0051897	positive regulation of protein kinase B signaling	1.038e-05	8	MYOC,NGFR,VEGFA,THBS1,IGF1,IGF1R,THPO,TNF	.
GO: Biological Process	GO:0002821	positive regulation of adaptive immune response	1.327e-05	8	IL12A,IL12B,IRF1,LTA,TNF,IL1B,IL2,IL4	.
GO: Biological Process	GO:1903901	negative regulation of viral life cycle	1.327e-05	8	TRIM25,CEACAM1,JUN,FCN1,PTX3,SLPI,TNF,LTF	.
GO: Biological Process	GO:0048010	vascular endothelial growth factor receptor signaling pathway	2.111e-05	8	FGF18,PIK3R1,KDR,VEGFD,HSP90AA1,VEGFA,IL1B,MAPK13	.
GO: Biological Process	GO:0045778	positive regulation of ossification	2.273e-05	8	JUND,VEGFA,DDR2,OSR2,IGF1,THRB,CYR61,LTF	.
GO: Biological Process	GO:0051899	membrane depolarization	3.252e-05	8	MYOC,BCL2,JUN,NGFR,KDR,NEDD4L,ATP1A2,SMAD7	.
GO: Biological Process	GO:0032368	regulation of lipid transport	3.732e-05	8	ABCA1,PTPN11,NFKB1,APOE,THBS1,ABCG1,IL1A,IL1B	.
GO: Biological Process	GO:0051591	response to cAMP	4.561e-05	8	STAT1,JUN,JUNB,JUND,PIK3R1,COL1A1,FOS,RELA	.
GO: Biological Process	GO:0071621	granulocyte chemotaxis	4.869e-05	8	IL17B,C5AR1,VEGFA,LBP,CXCL2,THBS1,IL1B,IL4	.
GO: Biological Process	GO:0050715	positive regulation of cytokine secretion	7.108e-05	8	IL17A,SPTBN1,FCN1,IL33,POSTN,TNF,IL1A,IL1B	.
GO: Biological Process	GO:0032675	regulation of interleukin-6 production	0.0001014	8	IL17A,VEGFD,IL33,LBP,TNF,IL1A,IL1B,MAPK13	.
GO: Biological Process	GO:0070555	response to interleukin-1	0.0001136	8	IL17A,IRF1,NFKB1,VEGFD,VLDLR,RELA,EGR1,IL1A	.
GO: Biological Process	GO:0051592	response to calcium ion	0.0001271	8	JUN,JUNB,JUND,CPNE3,CALM1,FOS,TXNIP,THBS1	.
GO: Biological Process	GO:0032635	interleukin-6 production	0.0001418	8	IL17A,VEGFD,IL33,LBP,TNF,IL1A,IL1B,MAPK13	.
GO: Biological Process	GO:0045766	positive regulation of angiogenesis	0.0001847	8	TNFSF12,ADM,KDR,C5AR1,VEGFA,THBS1,IL1A,IL1B	.
GO: Biological Process	GO:0045580	regulation of T cell differentiation	0.0001945	8	IL12A,IL12B,IL15,IRF1,HSP90AA1,IL1B,IL2,IL4	.
GO: Biological Process	GO:0051781	positive regulation of cell division	0.0002624	8	NUSAP1,VEGFD,VEGFA,IGF1,IGF1R,TNF,IL1A,IL1B	.
GO: Biological Process	GO:0045981	positive regulation of nucleotide metabolic process	0.0002754	8	ABCA1,ADM,GNAL,PID1,CAP2,CALM1,APOE,IGF1	.
GO: Biological Process	GO:1900544	positive regulation of purine nucleotide metabolic process	0.0002754	8	ABCA1,ADM,GNAL,PID1,CAP2,CALM1,APOE,IGF1	.
GO: Biological Process	GO:0097306	cellular response to alcohol	0.0002754	8	IL15,ABCA1,KLF4,ITGB1,LRP8,TNC,IGF1,AACS	.
GO: Biological Process	GO:0071774	response to fibroblast growth factor	0.0002889	8	FGF18,PTPN11,NGFR,COL1A1,TNC,POSTN,THBS1,CTGF	.
GO: Biological Process	GO:0071456	cellular response to hypoxia	0.000303	8	BCL2,S100B,KCND2,KCNK3,VEGFA,VLDLR,CBS,EGR1	.
GO: Biological Process	GO:0045471	response to ethanol	0.000382	8	ALAD,VCAM1,TNC,AACS,CDK1,IL1B,IL2,IL4	.
GO: Biological Process	GO:1900371	regulation of purine nucleotide biosynthetic process	0.0004179	8	ABCA1,ADM,GNAL,PID1,CAP2,NPR3,CALM1,APOE	.
GO: Biological Process	GO:0036294	cellular response to decreased oxygen levels	0.0004179	8	BCL2,S100B,KCND2,KCNK3,VEGFA,VLDLR,CBS,EGR1	.
GO: Biological Process	GO:0071248	cellular response to metal ion	0.0004369	8	JUN,JUNB,JUND,CPNE3,KCNK3,ALAD,FOS,IL4	.
GO: Biological Process	GO:0030808	regulation of nucleotide biosynthetic process	0.0004369	8	ABCA1,ADM,GNAL,PID1,CAP2,NPR3,CALM1,APOE	.
GO: Biological Process	GO:0033209	tumor necrosis factor-mediated signaling pathway	0.0005199	8	TNFSF14,TNFSF12,STAT1,NGFR,HSPA1A,TNFRSF8,LTA,TNF	.
GO: Biological Process	GO:0071453	cellular response to oxygen levels	0.0005902	8	BCL2,S100B,KCND2,KCNK3,VEGFA,VLDLR,CBS,EGR1	.
GO: Biological Process	GO:0031032	actomyosin structure organization	0.0006957	8	MYOC,TMOD2,ITGB1,PIK3R1,CARMIL1,SORBS1,CTGF,PHLDB2	.
GO: Biological Process	GO:0002221	pattern recognition receptor signaling pathway	0.0007538	8	IRF1,FCN1,HSPA1A,TANK,RELA,LBP,TNF,LTF	.
GO: Biological Process	GO:0001889	liver development	0.0009165	8	SP3,EZH2,CEACAM1,JUN,RELA,LBP,AACS,SOD2	.
GO: Biological Process	GO:0030307	positive regulation of cell growth	0.0009522	8	MAP1B,BCL2,WISP1,VEGFA,NEDD4L,APOE,IGF1,IL2	.
GO: Biological Process	GO:0030902	hindbrain development	0.0009522	8	BCL2,EZH2,ITGB1,PTPN11,C5AR1,FOXP2,CBS,IGF1	.
GO: Biological Process	GO:0050707	regulation of cytokine secretion	0.000989	8	IL17A,SPTBN1,FCN1,IL33,POSTN,TNF,IL1A,IL1B	.
GO: Biological Process	GO:0061008	hepaticobiliary system development	0.001027	8	SP3,EZH2,CEACAM1,JUN,RELA,LBP,AACS,SOD2	.
GO: Biological Process	GO:0051147	regulation of muscle cell differentiation	0.001027	8	IL18,TNFSF14,BCL2,EZH2,WISP1,PIK3R1,TNF,IL4	.
GO: Biological Process	GO:0050880	regulation of blood vessel size	0.001148	8	EPHX2,ADM,PER2,KDR,APOE,CBS,ATP1A2,SOD2	.
GO: Biological Process	GO:0002244	hematopoietic progenitor cell differentiation	0.001148	8	SP3,AGPAT5,BCL2,PTPN11,KDR,VEGFA,THPO,TOP2A	.
GO: Biological Process	GO:0035150	regulation of tube size	0.00119	8	EPHX2,ADM,PER2,KDR,APOE,CBS,ATP1A2,SOD2	.
GO: Biological Process	GO:0055001	muscle cell development	0.001423	8	TMOD2,BCL2,ITGB1,ADM,WISP1,VEGFA,IGF1,CDK1	.
GO: Biological Process	GO:0048639	positive regulation of developmental growth	0.001474	8	MAP1B,BCL2,WISP1,VEGFA,NEDD4L,APOE,IGF1,CDK1	.
GO: Biological Process	GO:0046328	regulation of JNK cascade	0.001526	8	CEACAM1,CBS,IGF1R,FZD10,CTGF,TNF,IL1A,IL1B	.
GO: Biological Process	GO:0046578	regulation of Ras protein signal transduction	0.002656	8	ABCA1,MYOC,ITGB1,NGFR,ARHGEF37,COL3A1,APOE,IGF1	.
GO: Biological Process	GO:0010001	glial cell differentiation	0.003577	8	MYOC,S100B,PTPN11,RELA,LIF,IGF1,CDK1,IL1B	.
GO: Biological Process	GO:0007254	JNK cascade	0.004237	8	CEACAM1,CBS,IGF1R,FZD10,CTGF,TNF,IL1A,IL1B	.
GO: Biological Process	GO:0090257	regulation of muscle system process	0.004601	8	KLF4,WISP1,HSP90AA1,CALM1,IGF1,CTGF,ATP1A2,SMAD7	.
GO: Biological Process	GO:0072659	protein localization to plasma membrane	0.0054	8	SPTBN1,ITGB1,PIK3R1,PID1,SORBS1,RHOQ,OPTN,TNF	.
GO: Biological Process	GO:1990778	protein localization to cell periphery	0.005688	8	SPTBN1,ITGB1,PIK3R1,PID1,SORBS1,RHOQ,OPTN,TNF	.
GO: Biological Process	GO:0090276	regulation of peptide hormone secretion	0.006961	8	PTPN11,PER2,LEPR,LIF,ARNTL,AACS,TNF,IL1B	.
GO: Biological Process	GO:0001894	tissue homeostasis	0.007491	8	BCL2,ITGB1,CEACAM1,PTPN11,KDR,VEGFA,CTGF,LTF	.
GO: Biological Process	GO:0002791	regulation of peptide secretion	0.00786	8	PTPN11,PER2,LEPR,LIF,ARNTL,AACS,TNF,IL1B	.
GO: Biological Process	GO:0060560	developmental growth involved in morphogenesis	0.008243	8	MAP1B,ITGB1,VEGFA,NEDD4L,TNC,APOE,SIX1,POSTN	.
GO: Biological Process	GO:0002064	epithelial cell development	0.00905	8	STAT1,GSTM3,LIF,ARNTL,TNF,IL1A,IL1B,PALLD	.
GO: Biological Process	GO:0030258	lipid modification	0.01108	8	EPHX2,FGF18,PTPN11,PIK3R1,IP6K2,APOD,APOE,ABCG1	.
GO: Biological Process	GO:0009152	purine ribonucleotide biosynthetic process	0.01108	8	ABCA1,ADM,GNAL,PID1,CAP2,NPR3,CALM1,APOE	.
GO: Biological Process	GO:0002831	regulation of response to biotic stimulus	0.01158	8	IL12A,IL12B,IL15,MYOM1,TEAD4,CXCL2,LTF,IL4	.
GO: Biological Process	GO:0042113	B cell activation	0.01158	8	SP3,BCL2,ITGB1,PIK3R1,IL21,VCAM1,IL2,IL4	.
GO: Biological Process	GO:0006164	purine nucleotide biosynthetic process	0.01261	8	ABCA1,ADM,GNAL,PID1,CAP2,NPR3,CALM1,APOE	.
GO: Biological Process	GO:0018105	peptidyl-serine phosphorylation	0.01343	8	BCL2,CDC7,VEGFA,LIF,TNF,CDK1,MAPK13,SMAD7	.
GO: Biological Process	GO:0009260	ribonucleotide biosynthetic process	0.01459	8	ABCA1,ADM,GNAL,PID1,CAP2,NPR3,CALM1,APOE	.
GO: Biological Process	GO:0046390	ribose phosphate biosynthetic process	0.01581	8	ABCA1,ADM,GNAL,PID1,CAP2,NPR3,CALM1,APOE	.
GO: Biological Process	GO:0072522	purine-containing compound biosynthetic process	0.01613	8	ABCA1,ADM,GNAL,PID1,CAP2,NPR3,CALM1,APOE	.
GO: Biological Process	GO:0021700	developmental maturation	0.01678	8	IL15,MYOC,BCL2,IL21,KDR,VEGFA,IGF1,LTF	.
GO: Biological Process	GO:0018209	peptidyl-serine modification	0.01779	8	BCL2,CDC7,VEGFA,LIF,TNF,CDK1,MAPK13,SMAD7	.
GO: Biological Process	GO:0033687	osteoblast proliferation	3.652e-08	7	BCL2,JUNB,NPR3,OSR2,IGF1R,CYR61,LTF	.
GO: Biological Process	GO:0045940	positive regulation of steroid metabolic process	1.197e-07	7	APOE,ABCG1,IGF1,IGF1R,TNF,IL1A,IL1B	.
GO: Biological Process	GO:0042088	T-helper 1 type immune response	1.424e-06	7	IL12B,IL18,IRF1,IL33,VEGFA,RELB,IL4	.
GO: Biological Process	GO:0031103	axon regeneration	1.645e-06	7	BCL2,KLF4,JUN,TNC,APOD,APOE,IGF1R	.
GO: Biological Process	GO:0035094	response to nicotine	3.226e-06	7	BCL2,NFKB1,VCAM1,RELA,IGF1,TNF,ATP1A2	.
GO: Biological Process	GO:0010812	negative regulation of cell-substrate adhesion	3.226e-06	7	MYOC,PIK3R1,COL1A1,APOD,POSTN,THBS1,PHLDB2	.
GO: Biological Process	GO:0033619	membrane protein proteolysis	3.659e-06	7	NFKB1,NGFR,RELA,APOE,SH3D19,TNF,IL1B	.
GO: Biological Process	GO:0032768	regulation of monooxygenase activity	7.409e-06	7	NFKB1,HSP90AA1,NPR3,CALM1,APOE,TNF,IL1B	.
GO: Biological Process	GO:0032677	regulation of interleukin-8 production	8.269e-06	7	IL18,KLF4,FCN1,HSPA1A,LBP,TNF,IL1B	.
GO: Biological Process	GO:0032637	interleukin-8 production	1.535e-05	7	IL18,KLF4,FCN1,HSPA1A,LBP,TNF,IL1B	.
GO: Biological Process	GO:1900076	regulation of cellular response to insulin stimulus	2.044e-05	7	PTPN11,PIK3R1,NGFR,PID1,GRB14,RELA,IL1B	.
GO: Biological Process	GO:2000648	positive regulation of stem cell proliferation	3.481e-05	7	STAT1,KDR,VEGFA,FOXP2,SIX1,CXCL2,THPO	.
GO: Biological Process	GO:0014909	smooth muscle cell migration	3.481e-05	7	IL18,BCL2,POSTN,IGF1,EGR1,PARVA,SORL1	.
GO: Biological Process	GO:0046634	regulation of alpha-beta T cell activation	7.11e-05	7	IL12A,IL12B,IL18,HSPH1,IRF1,CEACAM1,IL4	.
GO: Biological Process	GO:0045582	positive regulation of T cell differentiation	7.656e-05	7	IL12A,IL12B,IRF1,HSP90AA1,IL1B,IL2,IL4	.
GO: Biological Process	GO:0030038	contractile actin filament bundle assembly	7.656e-05	7	MYOC,ITGB1,PIK3R1,CARMIL1,SORBS1,CTGF,PHLDB2	.
GO: Biological Process	GO:0043149	stress fiber assembly	7.656e-05	7	MYOC,ITGB1,PIK3R1,CARMIL1,SORBS1,CTGF,PHLDB2	.
GO: Biological Process	GO:0045639	positive regulation of myeloid cell differentiation	8.849e-05	7	IL12B,IL17A,JUN,FOS,LIF,THPO,TNF	.
GO: Biological Process	GO:1901216	positive regulation of neuron death	9.501e-05	7	IL18,JUN,NGFR,APOE,EGR1,TNF,IL1B	.
GO: Biological Process	GO:0001656	metanephros development	0.0001092	7	BCL2,STAT1,FBN1,OSR2,SIX1,LIF,EGR1	.
GO: Biological Process	GO:0051341	regulation of oxidoreductase activity	0.0001428	7	NFKB1,HSP90AA1,NPR3,CALM1,APOE,TNF,IL1B	.
GO: Biological Process	GO:0071347	cellular response to interleukin-1	0.0001524	7	IL17A,IRF1,NFKB1,VLDLR,RELA,EGR1,IL1A	.
GO: Biological Process	GO:0001892	embryonic placenta development	0.0001731	7	SP3,ADM,JUNB,VCAM1,RSPO3,LIF,CYR61	.
GO: Biological Process	GO:0043500	muscle adaptation	0.000196	7	IL15,MYOC,EZH2,KLF4,WISP1,IGF1,IL1B	.
GO: Biological Process	GO:0006112	energy reserve metabolic process	0.0002214	7	S100B,PER2,PID1,CALM1,SORBS1,LEPR,IGF1	.
GO: Biological Process	GO:1900373	positive regulation of purine nucleotide biosynthetic process	0.0003317	7	ABCA1,ADM,GNAL,PID1,CAP2,CALM1,APOE	.
GO: Biological Process	GO:0030810	positive regulation of nucleotide biosynthetic process	0.0003317	7	ABCA1,ADM,GNAL,PID1,CAP2,CALM1,APOE	.
GO: Biological Process	GO:0010811	positive regulation of cell-substrate adhesion	0.0003505	7	MYOC,ITGB1,KDR,VEGFA,CARMIL1,THBS1,CYR61	.
GO: Biological Process	GO:0072091	regulation of stem cell proliferation	0.0003505	7	STAT1,KDR,VEGFA,FOXP2,SIX1,CXCL2,THPO	.
GO: Biological Process	GO:0035023	regulation of Rho protein signal transduction	0.0004346	7	ABCA1,MYOC,ITGB1,NGFR,ARHGEF37,COL3A1,APOE	.
GO: Biological Process	GO:0032479	regulation of type I interferon production	0.0004822	7	TRIM25,IRF1,NFKB1,NFKB2,REL,RELA,RELB	.
GO: Biological Process	GO:0010594	regulation of endothelial cell migration	0.000534	7	KLF4,FGF18,CEACAM1,KDR,VEGFA,APOE,THBS1	.
GO: Biological Process	GO:0032606	type I interferon production	0.000534	7	TRIM25,IRF1,NFKB1,NFKB2,REL,RELA,RELB	.
GO: Biological Process	GO:0031333	negative regulation of protein complex assembly	0.0005615	7	SPTBN1,TMOD2,LDLRAD4,CARMIL1,PPM1A,DNAJC15,SORL1	.
GO: Biological Process	GO:0050728	negative regulation of inflammatory response	0.0005901	7	IL12B,KLF4,NFKB1,APOD,APOE,IL2,IL4	.
GO: Biological Process	GO:0060048	cardiac muscle contraction	0.0006198	7	PPP1R13L,HSP90AA1,NEDD4L,CALM1,CTGF,ATP1A2,SMAD7	.
GO: Biological Process	GO:0032963	collagen metabolic process	0.0006198	7	IL18,ITGB1,COL1A1,COL3A1,COL5A1,ADAMTS3,CTGF	.
GO: Biological Process	GO:0032680	regulation of tumor necrosis factor production	0.0006508	7	IL12B,IL18,PIK3R1,LBP,THBS1,TNFRSF8,LTF	.
GO: Biological Process	GO:0045667	regulation of osteoblast differentiation	0.0006508	7	JUND,VEGFA,DDR2,IGF1,CYR61,TNF,LTF	.
GO: Biological Process	GO:0045995	regulation of embryonic development	0.0006508	7	KLF4,COL5A1,OSR2,SIX1,IGF1,CDK1,PHLDB2	.
GO: Biological Process	GO:0032640	tumor necrosis factor production	0.0006829	7	IL12B,IL18,PIK3R1,LBP,THBS1,TNFRSF8,LTF	.
GO: Biological Process	GO:1903555	regulation of tumor necrosis factor superfamily cytokine production	0.0007509	7	IL12B,IL18,PIK3R1,LBP,THBS1,TNFRSF8,LTF	.
GO: Biological Process	GO:0030183	B cell differentiation	0.0008629	7	SP3,BCL2,ITGB1,PIK3R1,IL21,VCAM1,IL4	.
GO: Biological Process	GO:0071706	tumor necrosis factor superfamily cytokine production	0.0008629	7	IL12B,IL18,PIK3R1,LBP,THBS1,TNFRSF8,LTF	.
GO: Biological Process	GO:0001906	cell killing	0.001079	7	IL12A,IL12B,CEACAM1,IL21,RAB27A,CXCL2,IL4	.
GO: Biological Process	GO:0051017	actin filament bundle assembly	0.001079	7	MYOC,ITGB1,PIK3R1,CARMIL1,SORBS1,CTGF,PHLDB2	.
GO: Biological Process	GO:0019233	sensory perception of pain	0.001126	7	EPHX2,IL12B,IL18,KCND2,NGFR,TNF,IL1A	.
GO: Biological Process	GO:0044344	cellular response to fibroblast growth factor stimulus	0.001176	7	FGF18,PTPN11,NGFR,COL1A1,POSTN,THBS1,CTGF	.
GO: Biological Process	GO:0061572	actin filament bundle organization	0.00128	7	MYOC,ITGB1,PIK3R1,CARMIL1,SORBS1,CTGF,PHLDB2	.
GO: Biological Process	GO:0050777	negative regulation of immune response	0.001391	7	IL12B,IRF1,CEACAM1,IL33,COL3A1,TNF,IL4	.
GO: Biological Process	GO:0009411	response to UV	0.001391	7	IL12A,IL12B,PCLAF,BCL2,PIK3R1,DTL,RELA	.
GO: Biological Process	GO:0071322	cellular response to carbohydrate stimulus	0.001987	7	NFKB1,VCAM1,LEPR,IGF1,IGF1R,AACS,IL1B	.
GO: Biological Process	GO:1903828	negative regulation of cellular protein localization	0.002063	7	TNFSF14,HSPH1,PID1,NEDD4L,APOD,PPM1A,RHOQ	.
GO: Biological Process	GO:0050773	regulation of dendrite development	0.002063	7	EZH2,LRP8,NGFR,SDC2,VLDLR,APOE,IL2	.
GO: Biological Process	GO:0032355	response to estradiol	0.002224	7	EZH2,COL1A1,TXNIP,POSTN,IGF1,CTGF,IL1B	.
GO: Biological Process	GO:0022612	gland morphogenesis	0.002308	7	BCL2,CEACAM1,TNC,TGM2,IGF1,IGF1R,TNF	.
GO: Biological Process	GO:0032874	positive regulation of stress-activated MAPK cascade	0.002394	7	CEACAM1,VEGFA,FZD10,CTGF,TNF,IL1A,IL1B	.
GO: Biological Process	GO:0070304	positive regulation of stress-activated protein kinase signaling cascade	0.002482	7	CEACAM1,VEGFA,FZD10,CTGF,TNF,IL1A,IL1B	.
GO: Biological Process	GO:0052652	cyclic purine nucleotide metabolic process	0.002574	7	ABCA1,ADM,GNAL,CAP2,NPR3,CALM1,APOE	.
GO: Biological Process	GO:0000187	activation of MAPK activity	0.002667	7	PTPN11,C5AR1,THBS1,IGF1,TNF,CDK1,IL1B	.
GO: Biological Process	GO:0010212	response to ionizing radiation	0.002667	7	BCL2,ITGB1,ALAD,VCAM1,EGR1,IL1B,SOD2	.
GO: Biological Process	GO:0009190	cyclic nucleotide biosynthetic process	0.002667	7	ABCA1,ADM,GNAL,CAP2,NPR3,CALM1,APOE	.
GO: Biological Process	GO:0001678	cellular glucose homeostasis	0.002764	7	PIK3R1,VCAM1,LEPR,IGF1,IGF1R,AACS,IL1B	.
GO: Biological Process	GO:1901991	negative regulation of mitotic cell cycle phase transition	0.002863	7	BCL2,FOXN3,EZH2,BUB1B,FANCI,CDK1,MUC1	.
GO: Biological Process	GO:0032387	negative regulation of intracellular transport	0.003069	7	MAP1B,TNFSF14,BCL2,HSPA1A,CALM1,APOD,PPM1A	.
GO: Biological Process	GO:0006941	striated muscle contraction	0.003069	7	PPP1R13L,HSP90AA1,NEDD4L,CALM1,CTGF,ATP1A2,SMAD7	.
GO: Biological Process	GO:0007093	mitotic cell cycle checkpoint	0.003176	7	FOXN3,BUB1B,ZWINT,FANCI,CDK1,MUC1,TOP2A	.
GO: Biological Process	GO:0007266	Rho protein signal transduction	0.003176	7	ABCA1,MYOC,ITGB1,NGFR,ARHGEF37,COL3A1,APOE	.
GO: Biological Process	GO:0031570	DNA integrity checkpoint	0.003399	7	FOXN3,PTPN11,DTL,FANCI,CDK1,MUC1,TOP2A	.
GO: Biological Process	GO:0043112	receptor metabolic process	0.003514	7	ITGB1,CEACAM1,ADM,VEGFA,APOE,OPTN,TNF	.
GO: Biological Process	GO:0002285	lymphocyte activation involved in immune response	0.003514	7	IL12B,IRF1,CEACAM1,RAB27A,RELB,IL2,IL4	.
GO: Biological Process	GO:0001890	placenta development	0.003514	7	SP3,ADM,JUNB,VCAM1,RSPO3,LIF,CYR61	.
GO: Biological Process	GO:0055002	striated muscle cell development	0.003633	7	TMOD2,BCL2,ITGB1,WISP1,VEGFA,IGF1,CDK1	.
GO: Biological Process	GO:0044070	regulation of anion transport	0.003633	7	PER2,APOE,THBS1,TNF,ATP1A2,IL1A,IL1B	.
GO: Biological Process	GO:0072089	stem cell proliferation	0.00388	7	STAT1,KDR,VEGFA,FOXP2,SIX1,CXCL2,THPO	.
GO: Biological Process	GO:1901988	negative regulation of cell cycle phase transition	0.004139	7	BCL2,FOXN3,EZH2,BUB1B,FANCI,CDK1,MUC1	.
GO: Biological Process	GO:0031348	negative regulation of defense response	0.004411	7	IL12B,KLF4,NFKB1,APOD,APOE,IL2,IL4	.
GO: Biological Process	GO:0006275	regulation of DNA replication	0.004411	7	KLF4,CDC7,JUN,PID1,IGF1,IGF1R,CDK1	.
GO: Biological Process	GO:0006986	response to unfolded protein	0.004697	7	HSPH1,PIK3R1,HSPA1A,HSPA1L,HSP90AA1,DNAJB1,THBS1	.
GO: Biological Process	GO:0048754	branching morphogenesis of an epithelial tube	0.006339	7	BCL2,KDR,VEGFA,TNC,SIX1,IGF1,TNF	.
GO: Biological Process	GO:0035966	response to topologically incorrect protein	0.006339	7	HSPH1,PIK3R1,HSPA1A,HSPA1L,HSP90AA1,DNAJB1,THBS1	.
GO: Biological Process	GO:0050954	sensory perception of mechanical stimulus	0.007103	7	IL18,COL1A1,SIX1,IGF1,THRB,TNF,SOD2	.
GO: Biological Process	GO:0050796	regulation of insulin secretion	0.00907	7	PTPN11,PER2,LEPR,ARNTL,AACS,TNF,IL1B	.
GO: Biological Process	GO:0000086	G2/M transition of mitotic cell cycle	0.00907	7	FOXN3,CDC7,HSP90AA1,CALM1,OPTN,FANCI,CDK1	.
GO: Biological Process	GO:0008217	regulation of blood pressure	0.00907	7	EPHX2,PIK3R1,NPR3,NEDD4L,POSTN,ATP1A2,SOD2	.
GO: Biological Process	GO:0048762	mesenchymal cell differentiation	0.009806	7	BCL2,EZH2,STAT1,LDLRAD4,COL1A1,PHLDB2,SMAD7	.
GO: Biological Process	GO:0044839	cell cycle G2/M phase transition	0.01113	7	FOXN3,CDC7,HSP90AA1,CALM1,OPTN,FANCI,CDK1	.
GO: Biological Process	GO:0038093	Fc receptor signaling pathway	0.01141	7	JUN,PIK3R1,NFKB1,HSP90AA1,CALM1,FOS,RELA	.
GO: Biological Process	GO:0006813	potassium ion transport	0.0166	7	KCND2,KCNK3,KCNAB1,PLCB4,NEDD4L,CXCL2,ATP1A2	.
GO: Biological Process	GO:0048588	developmental cell growth	0.0166	7	MAP1B,ITGB1,WISP1,VEGFA,NEDD4L,APOE,POSTN	.
GO: Biological Process	GO:0090092	regulation of transmembrane receptor protein serine/threonine kinase signaling pathway	0.0166	7	FBN1,KDR,LDLRAD4,PPM1A,THBS1,CYR61,SMAD7	.
GO: Biological Process	GO:0000819	sister chromatid segregation	0.01774	7	NUSAP1,PTTG1,BUB1B,SMC4,XPO1,ZWINT,TOP2A	.
GO: Biological Process	GO:0051224	negative regulation of protein transport	0.01813	7	TNFSF14,PTPN11,IL33,APOD,PPM1A,TNF,IL1B	.
GO: Biological Process	GO:0032660	regulation of interleukin-17 production	2.167e-07	6	IL12A,IL12B,IL15,IL18,IL21,IL2	.
GO: Biological Process	GO:0010893	positive regulation of steroid biosynthetic process	2.861e-07	6	ABCG1,IGF1,IGF1R,TNF,IL1A,IL1B	.
GO: Biological Process	GO:0002544	chronic inflammatory response	3.727e-07	6	VCAM1,THBS1,LTA,TNF,IL1B,IL4	.
GO: Biological Process	GO:0032816	positive regulation of natural killer cell activation	3.727e-07	6	IL12A,IL12B,IL15,IL18,IRF1,IL21	.
GO: Biological Process	GO:0032620	interleukin-17 production	6.108e-07	6	IL12A,IL12B,IL15,IL18,IL21,IL2	.
GO: Biological Process	GO:0001953	negative regulation of cell-matrix adhesion	1.46e-06	6	MYOC,PIK3R1,APOD,POSTN,THBS1,PHLDB2	.
GO: Biological Process	GO:0032814	regulation of natural killer cell activation	4.346e-06	6	IL12A,IL12B,IL15,IL18,IRF1,IL21	.
GO: Biological Process	GO:0030199	collagen fibril organization	1.074e-05	6	COL1A1,COL3A1,COL5A1,ADAMTS3,DDR2,LOX	.
GO: Biological Process	GO:0003254	regulation of membrane depolarization	1.407e-05	6	MYOC,BCL2,NGFR,KDR,NEDD4L,SMAD7	.
GO: Biological Process	GO:0071622	regulation of granulocyte chemotaxis	1.407e-05	6	C5AR1,LBP,CXCL2,THBS1,IL1B,IL4	.
GO: Biological Process	GO:0032757	positive regulation of interleukin-8 production	1.603e-05	6	IL18,FCN1,HSPA1A,LBP,TNF,IL1B	.
GO: Biological Process	GO:0051893	regulation of focal adhesion assembly	2.614e-05	6	MYOC,KDR,VEGFA,APOD,THBS1,PHLDB2	.
GO: Biological Process	GO:0090109	regulation of cell-substrate junction assembly	2.614e-05	6	MYOC,KDR,VEGFA,APOD,THBS1,PHLDB2	.
GO: Biological Process	GO:0045429	positive regulation of nitric oxide biosynthetic process	2.614e-05	6	KLF4,PTX3,HSP90AA1,TNF,IL1B,SOD2	.
GO: Biological Process	GO:0045840	positive regulation of mitotic nuclear division	2.614e-05	6	NUSAP1,IGF1,IGF1R,TNF,IL1A,IL1B	.
GO: Biological Process	GO:1904407	positive regulation of nitric oxide metabolic process	2.614e-05	6	KLF4,PTX3,HSP90AA1,TNF,IL1B,SOD2	.
GO: Biological Process	GO:1903391	regulation of adherens junction organization	3.284e-05	6	MYOC,KDR,VEGFA,APOD,THBS1,PHLDB2	.
GO: Biological Process	GO:0048008	platelet-derived growth factor receptor signaling pathway	3.667e-05	6	ZFAND5,CSRNP1,PTPN11,VEGFA,APOD,TXNIP	.
GO: Biological Process	GO:0051851	modification by host of symbiont morphology or physiology	5.036e-05	6	CEACAM1,JUN,PTX3,APOE,CXCL2,LTF	.
GO: Biological Process	GO:0031663	lipopolysaccharide-mediated signaling pathway	5.036e-05	6	IL18,STAT1,LBP,TNF,LTF,IL1B	.
GO: Biological Process	GO:0002763	positive regulation of myeloid leukocyte differentiation	5.573e-05	6	IL12B,IL17A,JUN,FOS,LIF,TNF	.
GO: Biological Process	GO:0032655	regulation of interleukin-12 production	5.573e-05	6	IL12B,IRF1,NFKB1,REL,RELA,THBS1	.
GO: Biological Process	GO:0051702	interaction with symbiont	6.786e-05	6	CEACAM1,JUN,PTX3,APOE,CXCL2,LTF	.
GO: Biological Process	GO:0050766	positive regulation of phagocytosis	6.786e-05	6	PTX3,C4A,RAB27A,LBP,TNF,IL1B	.
GO: Biological Process	GO:0032615	interleukin-12 production	8.199e-05	6	IL12B,IRF1,NFKB1,REL,RELA,THBS1	.
GO: Biological Process	GO:0032922	circadian regulation of gene expression	8.989e-05	6	PER3,PER2,NGFR,RELB,ARNTL,NAMPT	.
GO: Biological Process	GO:0051881	regulation of mitochondrial membrane potential	8.989e-05	6	MYOC,BCL2,NGFR,KDR,PID1,SOD2	.
GO: Biological Process	GO:0046635	positive regulation of alpha-beta T cell activation	9.839e-05	6	IL12A,IL12B,IL18,HSPH1,IRF1,CEACAM1	.
GO: Biological Process	GO:0051785	positive regulation of nuclear division	0.0001278	6	NUSAP1,IGF1,IGF1R,TNF,IL1A,IL1B	.
GO: Biological Process	GO:0045669	positive regulation of osteoblast differentiation	0.0001509	6	JUND,VEGFA,DDR2,IGF1,CYR61,LTF	.
GO: Biological Process	GO:0032890	regulation of organic acid transport	0.0001509	6	PER2,THBS1,TNF,ATP1A2,IL1A,IL1B	.
GO: Biological Process	GO:1904375	regulation of protein localization to cell periphery	0.0001918	6	SPTBN1,ITGB1,PIK3R1,PID1,SORBS1,RHOQ	.
GO: Biological Process	GO:0010657	muscle cell apoptotic process	0.0001918	6	IL12A,IL12B,PIK3R1,HSP90AA1,IGF1,IGF1R	.
GO: Biological Process	GO:1903076	regulation of protein localization to plasma membrane	0.0001918	6	SPTBN1,ITGB1,PIK3R1,PID1,SORBS1,RHOQ	.
GO: Biological Process	GO:0014910	regulation of smooth muscle cell migration	0.0001918	6	IL18,BCL2,POSTN,IGF1,EGR1,SORL1	.
GO: Biological Process	GO:0032760	positive regulation of tumor necrosis factor production	0.0002071	6	IL12B,IL18,PIK3R1,LBP,THBS1,TNFRSF8	.
GO: Biological Process	GO:0014823	response to activity	0.0002235	6	ITGB1,ALAD,POSTN,IGF1,CDK1,SOD2	.
GO: Biological Process	GO:1903557	positive regulation of tumor necrosis factor superfamily cytokine production	0.0002409	6	IL12B,IL18,PIK3R1,LBP,THBS1,TNFRSF8	.
GO: Biological Process	GO:1900034	regulation of cellular response to heat	0.0002787	6	HSPH1,HSPA1A,HSPA1L,HSPB8,HSP90AA1,DNAJB1	.
GO: Biological Process	GO:0035914	skeletal muscle cell differentiation	0.0002993	6	S100B,NGFR,FOS,SIX1,ARNTL,EGR1	.
GO: Biological Process	GO:0043534	blood vessel endothelial cell migration	0.0003211	6	KLF4,ITGB1,KDR,VEGFA,APOE,THBS1	.
GO: Biological Process	GO:0031341	regulation of cell killing	0.0003684	6	IL12A,IL12B,CEACAM1,IL21,CXCL2,IL4	.
GO: Biological Process	GO:0045069	regulation of viral genome replication	0.0003684	6	BCL2,CEACAM1,SLPI,TNF,LTF,TOP2A	.
GO: Biological Process	GO:1903729	regulation of plasma membrane organization	0.0003684	6	SPTBN1,ITGB1,PIK3R1,PID1,SORBS1,RHOQ	.
GO: Biological Process	GO:0002673	regulation of acute inflammatory response	0.0004494	6	CFH,C4A,C5AR1,TNF,IL1B,IL4	.
GO: Biological Process	GO:0050764	regulation of phagocytosis	0.0005436	6	PTX3,C4A,RAB27A,LBP,TNF,IL1B	.
GO: Biological Process	GO:0045445	myoblast differentiation	0.0005782	6	IL18,TNFSF14,PIK3R1,KCNAB1,IGF1,TNF	.
GO: Biological Process	GO:0045833	negative regulation of lipid metabolic process	0.0006525	6	CEACAM1,NFKB1,APOD,APOE,TNF,IL1B	.
GO: Biological Process	GO:0060840	artery development	0.0006924	6	VEGFA,COL3A1,APOE,SIX1,LOX,SMAD7	.
GO: Biological Process	GO:0002456	T cell mediated immunity	0.0006924	6	IL12A,IL12B,CEACAM1,RAB27A,IL1B,IL4	.
GO: Biological Process	GO:0050830	defense response to Gram-positive bacterium	0.000734	6	IL12A,ADM,C5AR1,LBP,LTA,TNF	.
GO: Biological Process	GO:0070542	response to fatty acid	0.000734	6	ALAD,PID1,TNC,AACS,CTGF,IL1B	.
GO: Biological Process	GO:0060349	bone morphogenesis	0.0007776	6	FGF18,COL1A1,OSR2,CBS,THBS1,LTF	.
GO: Biological Process	GO:0045740	positive regulation of DNA replication	0.0008708	6	KLF4,CDC7,JUN,IGF1,IGF1R,CDK1	.
GO: Biological Process	GO:0051817	modification of morphology or physiology of other organism involved in symbiotic interaction	0.0009723	6	CEACAM1,JUN,PTX3,APOE,CXCL2,LTF	.
GO: Biological Process	GO:0043154	negative regulation of cysteine-type endopeptidase activity involved in apoptotic process	0.0009723	6	TNFSF14,KLF4,NGFR,VEGFA,THBS1,IGF1	.
GO: Biological Process	GO:2001243	negative regulation of intrinsic apoptotic signaling pathway	0.001026	6	HSPH1,BCL2,HSPA1A,MUC1,SOD2,HELLS	.
GO: Biological Process	GO:0002286	T cell activation involved in immune response	0.001026	6	IL12B,IRF1,CEACAM1,RAB27A,RELB,IL4	.
GO: Biological Process	GO:2000117	negative regulation of cysteine-type endopeptidase activity	0.001141	6	TNFSF14,KLF4,NGFR,VEGFA,THBS1,IGF1	.
GO: Biological Process	GO:0048145	regulation of fibroblast proliferation	0.001266	6	JUN,NGFR,DDR2,IGF1,LTA,SOD2	.
GO: Biological Process	GO:0019079	viral genome replication	0.001332	6	BCL2,CEACAM1,SLPI,TNF,LTF,TOP2A	.
GO: Biological Process	GO:1990266	neutrophil migration	0.001401	6	IL17B,C5AR1,LBP,CXCL2,IL1A,IL1B	.
GO: Biological Process	GO:0001909	leukocyte mediated cytotoxicity	0.001401	6	IL12A,IL12B,CEACAM1,IL21,RAB27A,CXCL2	.
GO: Biological Process	GO:0048144	fibroblast proliferation	0.001472	6	JUN,NGFR,DDR2,IGF1,LTA,SOD2	.
GO: Biological Process	GO:0002576	platelet degranulation	0.001703	6	SERPINA1,VEGFD,VEGFA,CALM1,THBS1,IGF1	.
GO: Biological Process	GO:0051101	regulation of DNA binding	0.001872	6	KLF4,JUN,PER2,CALM1,LIF,IGF1	.
GO: Biological Process	GO:0045446	endothelial cell differentiation	0.001872	6	CEACAM1,KDR,VEGFA,GSTM3,TNF,IL1B	.
GO: Biological Process	GO:0014013	regulation of gliogenesis	0.002148	6	EZH2,RELA,LIF,LTA,CDK1,IL1B	.
GO: Biological Process	GO:0035821	modification of morphology or physiology of other organism	0.002453	6	CEACAM1,JUN,PTX3,APOE,CXCL2,LTF	.
GO: Biological Process	GO:0042752	regulation of circadian rhythm	0.002453	6	EZH2,PER3,PER2,LEPR,ARNTL,TOP2A	.
GO: Biological Process	GO:0002700	regulation of production of molecular mediator of immune response	0.002562	6	CEACAM1,IL21,IL33,TNF,IL2,IL4	.
GO: Biological Process	GO:0038061	NIK/NF-kappaB signaling	0.002911	6	NFKB1,NFKB2,REL,RELA,RELB,TNF	.
GO: Biological Process	GO:0046718	viral entry into host cell	0.003034	6	TRIM25,ITGB1,CEACAM1,FCN1,PTX3,HSPA1A	.
GO: Biological Process	GO:0042633	hair cycle	0.003034	6	BCL2,PPP1R13L,NGFR,RELA,ARNTL,TNF	.
GO: Biological Process	GO:0042303	molting cycle	0.003034	6	BCL2,PPP1R13L,NGFR,RELA,ARNTL,TNF	.
GO: Biological Process	GO:0045598	regulation of fat cell differentiation	0.003293	6	LMO3,VEGFA,ARNTL,IGF1,TNF,SOD2	.
GO: Biological Process	GO:0030260	entry into host cell	0.003429	6	TRIM25,ITGB1,CEACAM1,FCN1,PTX3,HSPA1A	.
GO: Biological Process	GO:0044409	entry into host	0.003429	6	TRIM25,ITGB1,CEACAM1,FCN1,PTX3,HSPA1A	.
GO: Biological Process	GO:0051828	entry into other organism involved in symbiotic interaction	0.003429	6	TRIM25,ITGB1,CEACAM1,FCN1,PTX3,HSPA1A	.
GO: Biological Process	GO:0052126	movement in host environment	0.003429	6	TRIM25,ITGB1,CEACAM1,FCN1,PTX3,HSPA1A	.
GO: Biological Process	GO:0051806	entry into cell of other organism involved in symbiotic interaction	0.003429	6	TRIM25,ITGB1,CEACAM1,FCN1,PTX3,HSPA1A	.
GO: Biological Process	GO:0052192	movement in environment of other organism involved in symbiotic interaction	0.003429	6	TRIM25,ITGB1,CEACAM1,FCN1,PTX3,HSPA1A	.
GO: Biological Process	GO:0016202	regulation of striated muscle tissue development	0.003712	6	BCL2,WISP1,S100B,SIX1,ARNTL,CDK1	.
GO: Biological Process	GO:0006171	cAMP biosynthetic process	0.004013	6	ABCA1,ADM,GNAL,CAP2,NPR3,CALM1	.
GO: Biological Process	GO:0048634	regulation of muscle organ development	0.004013	6	BCL2,WISP1,S100B,SIX1,ARNTL,CDK1	.
GO: Biological Process	GO:1901861	regulation of muscle tissue development	0.00417	6	BCL2,WISP1,S100B,SIX1,ARNTL,CDK1	.
GO: Biological Process	GO:0008637	apoptotic mitochondrial changes	0.004331	6	BCL2,JUN,GGCT,HSPA1A,IGF1,SOD2	.
GO: Biological Process	GO:0003158	endothelium development	0.004331	6	CEACAM1,KDR,VEGFA,GSTM3,TNF,IL1B	.
GO: Biological Process	GO:0051494	negative regulation of cytoskeleton organization	0.004497	6	MAP1B,MYOC,SPTBN1,TMOD2,CARMIL1,PHLDB2	.
GO: Biological Process	GO:2000736	regulation of stem cell differentiation	0.004667	6	EZH2,LDLRAD4,COL1A1,TEAD4,PHLDB2,SMAD7	.
GO: Biological Process	GO:0046330	positive regulation of JNK cascade	0.005022	6	CEACAM1,FZD10,CTGF,TNF,IL1A,IL1B	.
GO: Biological Process	GO:0090288	negative regulation of cellular response to growth factor stimulus	0.005397	6	FBN1,NGFR,LDLRAD4,PPM1A,THBS1,SMAD7	.
GO: Biological Process	GO:0071333	cellular response to glucose stimulus	0.005592	6	VCAM1,LEPR,IGF1,IGF1R,AACS,IL1B	.
GO: Biological Process	GO:0071331	cellular response to hexose stimulus	0.005997	6	VCAM1,LEPR,IGF1,IGF1R,AACS,IL1B	.
GO: Biological Process	GO:0071326	cellular response to monosaccharide stimulus	0.006207	6	VCAM1,LEPR,IGF1,IGF1R,AACS,IL1B	.
GO: Biological Process	GO:0050821	protein stabilization	0.006871	6	PIK3R1,HSPA1A,HSP90AA1,CRTAP,IGF1,SMAD7	.
GO: Biological Process	GO:0038095	Fc-epsilon receptor signaling pathway	0.006871	6	JUN,PIK3R1,NFKB1,CALM1,FOS,RELA	.
GO: Biological Process	GO:0072006	nephron development	0.00734	6	BCL2,STAT1,VEGFA,SIX1,LIF,EGR1	.
GO: Biological Process	GO:0072073	kidney epithelium development	0.008349	6	BCL2,STAT1,VEGFA,SIX1,LIF,SMAD7	.
GO: Biological Process	GO:0008360	regulation of cell shape	0.008349	6	CDC7,S100B,KDR,VEGFA,RHOQ,PARVA	.
GO: Biological Process	GO:0038127	ERBB signaling pathway	0.009168	6	MYOC,CEACAM1,PTPN11,PIK3R1,CPNE3,HSP90AA1	.
GO: Biological Process	GO:0030509	BMP signaling pathway	0.009168	6	FBN1,KDR,PPM1A,CYR61,EGR1,SMAD7	.
GO: Biological Process	GO:0000077	DNA damage checkpoint	0.01004	6	FOXN3,PTPN11,DTL,FANCI,CDK1,MUC1	.
GO: Biological Process	GO:1902806	regulation of cell cycle G1/S phase transition	0.01066	6	TCIM,BCL2,EZH2,PID1,CDK1,MUC1	.
GO: Biological Process	GO:0022408	negative regulation of cell-cell adhesion	0.01098	6	IRF1,KLF4,CEACAM1,PIK3R1,VEGFA,IL4	.
GO: Biological Process	GO:2001242	regulation of intrinsic apoptotic signaling pathway	0.01197	6	HSPH1,BCL2,HSPA1A,MUC1,SOD2,HELLS	.
GO: Biological Process	GO:0046058	cAMP metabolic process	0.01231	6	ABCA1,ADM,GNAL,CAP2,NPR3,CALM1	.
GO: Biological Process	GO:0019722	calcium-mediated signaling	0.01302	6	KDR,VCAM1,CALM1,IGF1,TNF,ATP1A2	.
GO: Biological Process	GO:0071772	response to BMP	0.01339	6	FBN1,KDR,PPM1A,CYR61,EGR1,SMAD7	.
GO: Biological Process	GO:0071773	cellular response to BMP stimulus	0.01339	6	FBN1,KDR,PPM1A,CYR61,EGR1,SMAD7	.
GO: Biological Process	GO:1990138	neuron projection extension	0.01453	6	MAP1B,ITGB1,VEGFA,NEDD4L,APOE,POSTN	.
GO: Biological Process	GO:0043902	positive regulation of multi-organism process	0.01492	6	IL18,CEACAM1,JUN,APOE,CXCL2,TOP2A	.
GO: Biological Process	GO:0030168	platelet activation	0.01492	6	CEACAM1,PTPN11,PIK3R1,COL1A1,COL3A1,APOE	.
GO: Biological Process	GO:0042594	response to starvation	0.01573	6	BCL2,ADM,JUN,VLDLR,DNAJC15,AACS	.
GO: Biological Process	GO:0051701	interaction with host	0.01657	6	TRIM25,ITGB1,CEACAM1,FCN1,PTX3,HSPA1A	.
GO: Biological Process	GO:0048592	eye morphogenesis	0.01835	6	SP3,BCL2,FBN1,KDR,VEGFA,COL5A1	.
GO: Biological Process	GO:0048469	cell maturation	0.01835	6	IL15,MYOC,BCL2,IL21,KDR,VEGFA	.
GO: Biological Process	GO:0032740	positive regulation of interleukin-17 production	2.62e-07	5	IL12B,IL15,IL18,IL21,IL2	.
GO: Biological Process	GO:0051132	NK T cell activation	4.036e-07	5	IL12A,IL12B,IL15,IL18,HSPH1	.
GO: Biological Process	GO:0033688	regulation of osteoblast proliferation	9.633e-06	5	BCL2,NPR3,IGF1R,CYR61,LTF	.
GO: Biological Process	GO:0071624	positive regulation of granulocyte chemotaxis	2.072e-05	5	C5AR1,LBP,CXCL2,IL1B,IL4	.
GO: Biological Process	GO:0032770	positive regulation of monooxygenase activity	2.072e-05	5	NPR3,CALM1,APOE,TNF,IL1B	.
GO: Biological Process	GO:0042104	positive regulation of activated T cell proliferation	2.462e-05	5	IL12B,IL18,IGF1,IL2,IL4	.
GO: Biological Process	GO:1902624	positive regulation of neutrophil migration	3.413e-05	5	C5AR1,LBP,CXCL2,IL1A,IL1B	.
GO: Biological Process	GO:0030947	regulation of vascular endothelial growth factor receptor signaling pathway	3.413e-05	5	FGF18,KDR,VEGFD,VEGFA,IL1B	.
GO: Biological Process	GO:0071295	cellular response to vitamin	3.985e-05	5	IL15,ITGB1,COL1A1,TNC,POSTN	.
GO: Biological Process	GO:0034105	positive regulation of tissue remodeling	3.985e-05	5	IL12B,IL15,IL18,IL21,IL2	.
GO: Biological Process	GO:0045601	regulation of endothelial cell differentiation	4.627e-05	5	CEACAM1,KDR,VEGFA,TNF,IL1B	.
GO: Biological Process	GO:0010573	vascular endothelial growth factor production	5.346e-05	5	NDRG2,C5AR1,ADAMTS3,IL1A,IL1B	.
GO: Biological Process	GO:0002053	positive regulation of mesenchymal cell proliferation	5.346e-05	5	STAT1,KDR,VEGFA,FOXP2,SIX1	.
GO: Biological Process	GO:1901099	negative regulation of signal transduction in absence of ligand	8.032e-05	5	BCL2,HSPA1A,TNF,IL1A,IL1B	.
GO: Biological Process	GO:0046633	alpha-beta T cell proliferation	8.032e-05	5	IL12B,IL15,IL18,IRF1,CEACAM1	.
GO: Biological Process	GO:2001240	negative regulation of extrinsic apoptotic signaling pathway in absence of ligand	8.032e-05	5	BCL2,HSPA1A,TNF,IL1A,IL1B	.
GO: Biological Process	GO:0050931	pigment cell differentiation	8.032e-05	5	BCL2,ADAMTS9,MITF,RAB27A,SOD2	.
GO: Biological Process	GO:1902622	regulation of neutrophil migration	9.125e-05	5	C5AR1,LBP,CXCL2,IL1A,IL1B	.
GO: Biological Process	GO:0010464	regulation of mesenchymal cell proliferation	0.0001468	5	STAT1,KDR,VEGFA,FOXP2,SIX1	.
GO: Biological Process	GO:0046006	regulation of activated T cell proliferation	0.0001641	5	IL12B,IL18,IGF1,IL2,IL4	.
GO: Biological Process	GO:0032964	collagen biosynthetic process	0.0002032	5	IL18,COL1A1,COL5A1,ADAMTS3,CTGF	.
GO: Biological Process	GO:0031670	cellular response to nutrient	0.0002032	5	IL15,ITGB1,COL1A1,TNC,POSTN	.
GO: Biological Process	GO:0046326	positive regulation of glucose import	0.0002252	5	PTPN11,PIK3R1,SORBS1,RHOQ,IGF1	.
GO: Biological Process	GO:0034113	heterotypic cell-cell adhesion	0.000249	5	KLF4,ITGB1,PARVA,TNF,IL1B	.
GO: Biological Process	GO:0014911	positive regulation of smooth muscle cell migration	0.0002746	5	IL18,BCL2,POSTN,IGF1,EGR1	.
GO: Biological Process	GO:0032570	response to progesterone	0.0003022	5	JUNB,FOS,RELA,TXNIP,THBS1	.
GO: Biological Process	GO:0050999	regulation of nitric-oxide synthase activity	0.0003022	5	HSP90AA1,NPR3,CALM1,APOE,IL1B	.
GO: Biological Process	GO:0051353	positive regulation of oxidoreductase activity	0.0003022	5	NPR3,CALM1,APOE,TNF,IL1B	.
GO: Biological Process	GO:1902930	regulation of alcohol biosynthetic process	0.0003637	5	NFKB1,APOE,ABCG1,TNF,IL1B	.
GO: Biological Process	GO:0071277	cellular response to calcium ion	0.0003978	5	JUN,JUNB,JUND,CPNE3,FOS	.
GO: Biological Process	GO:0000060	protein import into nucleus, translocation	0.0003978	5	HSP90AA1,ARNTL,IGF1,TNF,CDK1	.
GO: Biological Process	GO:2001239	regulation of extrinsic apoptotic signaling pathway in absence of ligand	0.0003978	5	BCL2,HSPA1A,TNF,IL1A,IL1B	.
GO: Biological Process	GO:0060711	labyrinthine layer development	0.0003978	5	ADM,JUNB,VCAM1,RSPO3,CYR61	.
GO: Biological Process	GO:0010828	positive regulation of glucose transmembrane transport	0.0004342	5	PTPN11,PIK3R1,SORBS1,RHOQ,IGF1	.
GO: Biological Process	GO:0002532	production of molecular mediator involved in inflammatory response	0.0004342	5	EPHX2,IL17A,IL17B,LBP,APOD	.
GO: Biological Process	GO:0010463	mesenchymal cell proliferation	0.0004342	5	STAT1,KDR,VEGFA,FOXP2,SIX1	.
GO: Biological Process	GO:0002637	regulation of immunoglobulin production	0.0004342	5	CEACAM1,IL33,TNF,IL2,IL4	.
GO: Biological Process	GO:0048066	developmental pigmentation	0.0004342	5	BCL2,ADAMTS9,MITF,RAB27A,SOD2	.
GO: Biological Process	GO:0050798	activated T cell proliferation	0.0005145	5	IL12B,IL18,IGF1,IL2,IL4	.
GO: Biological Process	GO:0006953	acute-phase response	0.0005145	5	SERPINA1,LBP,TNF,IL1A,IL1B	.
GO: Biological Process	GO:0048286	lung alveolus development	0.0006055	5	KDR,VEGFA,FOXP2,LIF,IGF1	.
GO: Biological Process	GO:0002920	regulation of humoral immune response	0.0006055	5	CFH,C4A,C5AR1,LTA,TNF	.
GO: Biological Process	GO:0032370	positive regulation of lipid transport	0.0006055	5	ABCA1,APOE,ABCG1,IL1A,IL1B	.
GO: Biological Process	GO:0009620	response to fungus	0.0006553	5	IL17A,ADM,PTX3,CXCL2,LTF	.
GO: Biological Process	GO:0090183	regulation of kidney development	0.0006553	5	STAT1,VEGFA,SIX1,LIF,EGR1	.
GO: Biological Process	GO:0048844	artery morphogenesis	0.0007081	5	VEGFA,COL3A1,APOE,SIX1,SMAD7	.
GO: Biological Process	GO:0001836	release of cytochrome c from mitochondria	0.000764	5	BCL2,JUN,GGCT,IGF1,SOD2	.
GO: Biological Process	GO:0006801	superoxide metabolic process	0.000764	5	IL18,CXCL2,CBS,TNF,SOD2	.
GO: Biological Process	GO:0070373	negative regulation of ERK1 and ERK2 cascade	0.0008231	5	LMO3,KLF4,NDRG2,LIF,IGF1	.
GO: Biological Process	GO:0042116	macrophage activation	0.0008856	5	JUN,IL33,LBP,THBS1,IL4	.
GO: Biological Process	GO:0032623	interleukin-2 production	0.0008856	5	IL18,SPTBN1,CEACAM1,IL1A,IL1B	.
GO: Biological Process	GO:0019915	lipid storage	0.001021	5	ABCA1,NFKB1,ABCG1,TNF,IL1B	.
GO: Biological Process	GO:0006968	cellular defense response	0.001021	5	ITGB1,C5AR1,RELA,LBP,IL4	.
GO: Biological Process	GO:0010660	regulation of muscle cell apoptotic process	0.001021	5	IL12A,IL12B,PIK3R1,IGF1,IGF1R	.
GO: Biological Process	GO:0061035	regulation of cartilage development	0.001094	5	FGF18,RELA,THRB,CYR61,CTGF	.
GO: Biological Process	GO:0060425	lung morphogenesis	0.001094	5	FOXP2,TNC,LIF,IGF1,TNF	.
GO: Biological Process	GO:0030574	collagen catabolic process	0.001171	5	ITGB1,COL1A1,COL3A1,COL5A1,ADAMTS3	.
GO: Biological Process	GO:0001910	regulation of leukocyte mediated cytotoxicity	0.001171	5	IL12A,IL12B,CEACAM1,IL21,CXCL2	.
GO: Biological Process	GO:0043525	positive regulation of neuron apoptotic process	0.001252	5	IL18,JUN,EGR1,TNF,IL1B	.
GO: Biological Process	GO:0003151	outflow tract morphogenesis	0.001337	5	JUN,VEGFA,SIX1,THBS1,PARVA	.
GO: Biological Process	GO:0010717	regulation of epithelial to mesenchymal transition	0.001427	5	EZH2,LDLRAD4,COL1A1,PHLDB2,SMAD7	.
GO: Biological Process	GO:0043620	regulation of DNA-templated transcription in response to stress	0.001427	5	TCIM,JUN,VEGFA,EGR1,MUC1	.
GO: Biological Process	GO:0055117	regulation of cardiac muscle contraction	0.001427	5	HSP90AA1,CALM1,CTGF,ATP1A2,SMAD7	.
GO: Biological Process	GO:0043242	negative regulation of protein complex disassembly	0.001427	5	MAP1B,SPTBN1,TMOD2,CARMIL1,TNF	.
GO: Biological Process	GO:0071300	cellular response to retinoic acid	0.001618	5	ABCA1,KLF4,COL1A1,TNC,FZD10	.
GO: Biological Process	GO:1904035	regulation of epithelial cell apoptotic process	0.001828	5	KDR,THBS1,IGF1,IGF1R,IL4	.
GO: Biological Process	GO:0002702	positive regulation of production of molecular mediator of immune response	0.001828	5	CEACAM1,IL21,IL33,IL2,IL4	.
GO: Biological Process	GO:0051492	regulation of stress fiber assembly	0.001828	5	MYOC,PIK3R1,CARMIL1,CTGF,PHLDB2	.
GO: Biological Process	GO:0035710	CD4-positive, alpha-beta T cell activation	0.002057	5	IL12B,IRF1,CEACAM1,RELB,IL4	.
GO: Biological Process	GO:0006970	response to osmotic stress	0.002306	5	HSP90AA1,NEDD4L,RELB,TNF,MAPK13	.
GO: Biological Process	GO:0060337	type I interferon signaling pathway	0.00272	5	IRF1,STAT1,PTPN11,IP6K2,EGR1	.
GO: Biological Process	GO:0072088	nephron epithelium morphogenesis	0.00272	5	BCL2,STAT1,VEGFA,SIX1,LIF	.
GO: Biological Process	GO:0071357	cellular response to type I interferon	0.00287	5	IRF1,STAT1,PTPN11,IP6K2,EGR1	.
GO: Biological Process	GO:0072028	nephron morphogenesis	0.003025	5	BCL2,STAT1,VEGFA,SIX1,LIF	.
GO: Biological Process	GO:1900006	positive regulation of dendrite development	0.003186	5	EZH2,LRP8,VLDLR,APOE,IL2	.
GO: Biological Process	GO:0006942	regulation of striated muscle contraction	0.003353	5	HSP90AA1,CALM1,CTGF,ATP1A2,SMAD7	.
GO: Biological Process	GO:0016525	negative regulation of angiogenesis	0.003353	5	KLF4,STAT1,NGFR,LIF,THBS1	.
GO: Biological Process	GO:0042311	vasodilation	0.003353	5	EPHX2,ADM,KDR,APOE,SOD2	.
GO: Biological Process	GO:0032231	regulation of actin filament bundle assembly	0.003527	5	MYOC,PIK3R1,CARMIL1,CTGF,PHLDB2	.
GO: Biological Process	GO:0034340	response to type I interferon	0.003527	5	IRF1,STAT1,PTPN11,IP6K2,EGR1	.
GO: Biological Process	GO:0030510	regulation of BMP signaling pathway	0.003706	5	FBN1,KDR,PPM1A,CYR61,SMAD7	.
GO: Biological Process	GO:0034766	negative regulation of ion transmembrane transport	0.003706	5	KCNAB1,NEDD4L,CALM1,THBS1,ATP1A2	.
GO: Biological Process	GO:2000181	negative regulation of blood vessel morphogenesis	0.003893	5	KLF4,STAT1,NGFR,LIF,THBS1	.
GO: Biological Process	GO:0070301	cellular response to hydrogen peroxide	0.004285	5	HSPH1,EZH2,KLF4,RELA,CDK1	.
GO: Biological Process	GO:0031100	animal organ regeneration	0.004285	5	EZH2,ADM,C5AR1,LIF,CDK1	.
GO: Biological Process	GO:1902106	negative regulation of leukocyte differentiation	0.004492	5	IRF1,CEACAM1,PIK3R1,LTF,IL4	.
GO: Biological Process	GO:0030593	neutrophil chemotaxis	0.004705	5	IL17B,C5AR1,LBP,CXCL2,IL1B	.
GO: Biological Process	GO:0008625	extrinsic apoptotic signaling pathway via death domain receptors	0.004926	5	IL18,BCL2,PIK3R1,THBS1,TNF	.
GO: Biological Process	GO:1901343	negative regulation of vasculature development	0.005153	5	KLF4,STAT1,NGFR,LIF,THBS1	.
GO: Biological Process	GO:0034763	negative regulation of transmembrane transport	0.005388	5	KCNAB1,NEDD4L,CALM1,THBS1,ATP1A2	.
GO: Biological Process	GO:0007229	integrin-mediated signaling pathway	0.005388	5	ITGB1,CEACAM1,PTPN11,COL3A1,CTGF	.
GO: Biological Process	GO:0051149	positive regulation of muscle cell differentiation	0.005388	5	TNFSF14,BCL2,WISP1,PIK3R1,IL4	.
GO: Biological Process	GO:0046632	alpha-beta T cell differentiation	0.005631	5	IL12B,IRF1,BCL2,RELB,IL4	.
GO: Biological Process	GO:0043244	regulation of protein complex disassembly	0.005881	5	MAP1B,SPTBN1,TMOD2,CARMIL1,TNF	.
GO: Biological Process	GO:1904019	epithelial cell apoptotic process	0.006139	5	KDR,THBS1,IGF1,IGF1R,IL4	.
GO: Biological Process	GO:0072080	nephron tubule development	0.006139	5	BCL2,STAT1,VEGFA,SIX1,LIF	.
GO: Biological Process	GO:0051153	regulation of striated muscle cell differentiation	0.006679	5	TNFSF14,BCL2,EZH2,WISP1,IL4	.
GO: Biological Process	GO:0001776	leukocyte homeostasis	0.006679	5	IL18,TNFSF14,BCL2,CEACAM1,IL2	.
GO: Biological Process	GO:0060993	kidney morphogenesis	0.006961	5	BCL2,STAT1,VEGFA,SIX1,LIF	.
GO: Biological Process	GO:0061326	renal tubule development	0.007251	5	BCL2,STAT1,VEGFA,SIX1,LIF	.
GO: Biological Process	GO:0002377	immunoglobulin production	0.007857	5	CEACAM1,IL33,TNF,IL2,IL4	.
GO: Biological Process	GO:0043473	pigmentation	0.007857	5	BCL2,ADAMTS9,MITF,RAB27A,SOD2	.
GO: Biological Process	GO:1903844	regulation of cellular response to transforming growth factor beta stimulus	0.008172	5	FBN1,LDLRAD4,PPM1A,THBS1,SMAD7	.
GO: Biological Process	GO:0002062	chondrocyte differentiation	0.008172	5	FGF18,OSR2,RELA,THRB,CTGF	.
GO: Biological Process	GO:0017015	regulation of transforming growth factor beta receptor signaling pathway	0.008172	5	FBN1,LDLRAD4,PPM1A,THBS1,SMAD7	.
GO: Biological Process	GO:0044774	mitotic DNA integrity checkpoint	0.008829	5	FOXN3,FANCI,CDK1,MUC1,TOP2A	.
GO: Biological Process	GO:0010634	positive regulation of epithelial cell migration	0.009882	5	FGF18,JUN,KDR,VEGFA,THBS1	.
GO: Biological Process	GO:0001823	mesonephros development	0.009882	5	BCL2,VEGFA,OSR2,SIX1,SMAD7	.
GO: Biological Process	GO:0008630	intrinsic apoptotic signaling pathway in response to DNA damage	0.01063	5	BCL2,PIK3R1,TNF,MUC1,SOD2	.
GO: Biological Process	GO:0008543	fibroblast growth factor receptor signaling pathway	0.01102	5	FGF18,PTPN11,NGFR,THBS1,CTGF	.
GO: Biological Process	GO:0072009	nephron epithelium development	0.01142	5	BCL2,STAT1,VEGFA,SIX1,LIF	.
GO: Biological Process	GO:1903524	positive regulation of blood circulation	0.01142	5	EPHX2,ADM,KDR,HSP90AA1,CTGF	.
GO: Biological Process	GO:0002698	negative regulation of immune effector process	0.01224	5	IRF1,CEACAM1,IL33,TNF,IL4	.
GO: Biological Process	GO:0001837	epithelial to mesenchymal transition	0.01267	5	EZH2,LDLRAD4,COL1A1,PHLDB2,SMAD7	.
GO: Biological Process	GO:0005976	polysaccharide metabolic process	0.01448	5	PER2,NFKB1,CALM1,SORBS1,IGF1	.
GO: Biological Process	GO:0022037	metencephalon development	0.01544	5	BCL2,EZH2,PTPN11,FOXP2,CBS	.
GO: Biological Process	GO:0002224	toll-like receptor signaling pathway	0.01594	5	IRF1,TANK,LBP,TNF,LTF	.
GO: Biological Process	GO:0032526	response to retinoic acid	0.01645	5	ABCA1,KLF4,COL1A1,TNC,FZD10	.
GO: Biological Process	GO:0007613	memory	0.01645	5	S100B,VLDLR,IGF1,EGR1,IL1B	.
GO: Biological Process	GO:0033135	regulation of peptidyl-serine phosphorylation	0.0175	5	BCL2,VEGFA,LIF,TNF,SMAD7	.
GO: Biological Process	GO:0043280	positive regulation of cysteine-type endopeptidase activity involved in apoptotic process	0.01804	5	STAT1,NGFR,CYR61,CTGF,TNF	.
GO: Biological Process	GO:0051135	positive regulation of NK T cell activation	1.278e-06	4	IL12A,IL12B,IL18,HSPH1	.
GO: Biological Process	GO:0051133	regulation of NK T cell activation	2.28e-06	4	IL12A,IL12B,IL18,HSPH1	.
GO: Biological Process	GO:0045075	regulation of interleukin-12 biosynthetic process	3.764e-06	4	IRF1,NFKB1,REL,RELA	.
GO: Biological Process	GO:0042090	interleukin-12 biosynthetic process	3.764e-06	4	IRF1,NFKB1,REL,RELA	.
GO: Biological Process	GO:0070344	regulation of fat cell proliferation	5.86e-06	4	CEACAM1,PER2,PID1,IL4	.
GO: Biological Process	GO:0070341	fat cell proliferation	5.86e-06	4	CEACAM1,PER2,PID1,IL4	.
GO: Biological Process	GO:0042033	chemokine biosynthetic process	1.729e-05	4	IL18,TNF,IL1B,IL4	.
GO: Biological Process	GO:0051044	positive regulation of membrane protein ectodomain proteolysis	2.336e-05	4	APOE,SH3D19,TNF,IL1B	.
GO: Biological Process	GO:0050755	chemokine metabolic process	2.336e-05	4	IL18,TNF,IL1B,IL4	.
GO: Biological Process	GO:0010224	response to UV-B	3.997e-05	4	IL12A,IL12B,BCL2,RELA	.
GO: Biological Process	GO:0044130	negative regulation of growth of symbiont in host	6.39e-05	4	IL12B,LBP,LTA,TNF	.
GO: Biological Process	GO:0044146	negative regulation of growth of symbiont involved in interaction with host	6.39e-05	4	IL12B,LBP,LTA,TNF	.
GO: Biological Process	GO:2001026	regulation of endothelial cell chemotaxis	6.39e-05	4	FGF18,KDR,VEGFA,THBS1	.
GO: Biological Process	GO:0071675	regulation of mononuclear cell migration	6.39e-05	4	C5AR1,THBS1,TNF,IL4	.
GO: Biological Process	GO:2001273	regulation of glucose import in response to insulin stimulus	6.39e-05	4	PTPN11,PIK3R1,NGFR,PID1	.
GO: Biological Process	GO:0051023	regulation of immunoglobulin secretion	6.39e-05	4	CEACAM1,IL33,TNF,IL2	.
GO: Biological Process	GO:0090083	regulation of inclusion body assembly	6.39e-05	4	HSPA1A,DNAJB1,APOE,SORL1	.
GO: Biological Process	GO:0044381	glucose import in response to insulin stimulus	6.39e-05	4	PTPN11,PIK3R1,NGFR,PID1	.
GO: Biological Process	GO:0044788	modulation by host of viral process	7.914e-05	4	CEACAM1,PTX3,APOE,LTF	.
GO: Biological Process	GO:0051900	regulation of mitochondrial depolarization	7.914e-05	4	MYOC,BCL2,NGFR,KDR	.
GO: Biological Process	GO:0044126	regulation of growth of symbiont in host	7.914e-05	4	IL12B,LBP,LTA,TNF	.
GO: Biological Process	GO:1901889	negative regulation of cell junction assembly	7.914e-05	4	APOD,THBS1,TNF,PHLDB2	.
GO: Biological Process	GO:0044144	modulation of growth of symbiont involved in interaction with host	7.914e-05	4	IL12B,LBP,LTA,TNF	.
GO: Biological Process	GO:0030949	positive regulation of vascular endothelial growth factor receptor signaling pathway	7.914e-05	4	FGF18,KDR,VEGFA,IL1B	.
GO: Biological Process	GO:0051043	regulation of membrane protein ectodomain proteolysis	9.686e-05	4	APOE,SH3D19,TNF,IL1B	.
GO: Biological Process	GO:0071674	mononuclear cell migration	9.686e-05	4	C5AR1,THBS1,TNF,IL4	.
GO: Biological Process	GO:0035994	response to muscle stretch	0.0001173	4	JUN,NFKB1,FOS,RELA	.
GO: Biological Process	GO:0042026	protein refolding	0.0001407	4	HSPA1A,HSPA1L,HSP90AA1,DNAJB1	.
GO: Biological Process	GO:0010829	negative regulation of glucose transmembrane transport	0.0001407	4	PID1,RHOQ,TNF,IL1B	.
GO: Biological Process	GO:0048569	post-embryonic animal organ development	0.0001407	4	KLF4,FBN1,KDR,VEGFA	.
GO: Biological Process	GO:0048745	smooth muscle tissue development	0.0001673	4	ZFAND5,COL3A1,FOXP2,SIX1	.
GO: Biological Process	GO:0044116	growth of symbiont involved in interaction with host	0.0001673	4	IL12B,LBP,LTA,TNF	.
GO: Biological Process	GO:0051882	mitochondrial depolarization	0.0001673	4	MYOC,BCL2,NGFR,KDR	.
GO: Biological Process	GO:0044117	growth of symbiont in host	0.0001673	4	IL12B,LBP,LTA,TNF	.
GO: Biological Process	GO:0061756	leukocyte adhesion to vascular endothelial cell	0.0001673	4	KLF4,ITGB1,VCAM1,TNF	.
GO: Biological Process	GO:0044110	growth involved in symbiotic interaction	0.0001673	4	IL12B,LBP,LTA,TNF	.
GO: Biological Process	GO:0060713	labyrinthine layer morphogenesis	0.0001973	4	ADM,VCAM1,RSPO3,CYR61	.
GO: Biological Process	GO:0048305	immunoglobulin secretion	0.0001973	4	CEACAM1,IL33,TNF,IL2	.
GO: Biological Process	GO:0098868	bone growth	0.0001973	4	KDR,DDR2,LEPR,THBS1	.
GO: Biological Process	GO:0070841	inclusion body assembly	0.0001973	4	HSPA1A,DNAJB1,APOE,SORL1	.
GO: Biological Process	GO:0090023	positive regulation of neutrophil chemotaxis	0.000231	4	C5AR1,LBP,CXCL2,IL1B	.
GO: Biological Process	GO:0090181	regulation of cholesterol metabolic process	0.000231	4	EPHX2,APOE,ABCG1,THRB	.
GO: Biological Process	GO:0035767	endothelial cell chemotaxis	0.0002687	4	FGF18,KDR,VEGFA,THBS1	.
GO: Biological Process	GO:0045671	negative regulation of osteoclast differentiation	0.0003106	4	CEACAM1,PIK3R1,LTF,IL4	.
GO: Biological Process	GO:0048535	lymph node development	0.0003106	4	IL15,NFKB1,NFKB2,LTA	.
GO: Biological Process	GO:0060669	embryonic placenta morphogenesis	0.0003106	4	ADM,VCAM1,RSPO3,CYR61	.
GO: Biological Process	GO:0045672	positive regulation of osteoclast differentiation	0.0003106	4	IL12B,IL17A,FOS,TNF	.
GO: Biological Process	GO:0030318	melanocyte differentiation	0.0003106	4	BCL2,ADAMTS9,MITF,RAB27A	.
GO: Biological Process	GO:0032369	negative regulation of lipid transport	0.0003569	4	PTPN11,NFKB1,APOE,THBS1	.
GO: Biological Process	GO:0001779	natural killer cell differentiation	0.0003569	4	SP3,IL15,IRF1,IL21	.
GO: Biological Process	GO:0046640	regulation of alpha-beta T cell proliferation	0.0004642	4	IL12B,IL18,IRF1,CEACAM1	.
GO: Biological Process	GO:0044319	wound healing, spreading of cells	0.0004642	4	CEACAM1,COL5A1,CYR61,PHLDB2	.
GO: Biological Process	GO:0090505	epiboly involved in wound healing	0.0004642	4	CEACAM1,COL5A1,CYR61,PHLDB2	.
GO: Biological Process	GO:0090022	regulation of neutrophil chemotaxis	0.0004642	4	C5AR1,LBP,CXCL2,IL1B	.
GO: Biological Process	GO:0061036	positive regulation of cartilage development	0.0004642	4	FGF18,RELA,THRB,CYR61	.
GO: Biological Process	GO:0090504	epiboly	0.0005257	4	CEACAM1,COL5A1,CYR61,PHLDB2	.
GO: Biological Process	GO:1903670	regulation of sprouting angiogenesis	0.0005257	4	KLF4,FGF18,CEACAM1,VEGFA	.
GO: Biological Process	GO:0002714	positive regulation of B cell mediated immunity	0.0005257	4	LTA,TNF,IL2,IL4	.
GO: Biological Process	GO:0002891	positive regulation of immunoglobulin mediated immune response	0.0005257	4	LTA,TNF,IL2,IL4	.
GO: Biological Process	GO:0010574	regulation of vascular endothelial growth factor production	0.0005927	4	NDRG2,C5AR1,IL1A,IL1B	.
GO: Biological Process	GO:0043030	regulation of macrophage activation	0.0005927	4	IL33,LBP,THBS1,IL4	.
GO: Biological Process	GO:0001937	negative regulation of endothelial cell proliferation	0.0005927	4	AIMP1,STAT1,APOE,THBS1	.
GO: Biological Process	GO:0002042	cell migration involved in sprouting angiogenesis	0.0007445	4	KLF4,ITGB1,KDR,VEGFA	.
GO: Biological Process	GO:0030261	chromosome condensation	0.0007445	4	NUSAP1,SMC4,CDK1,TOP2A	.
GO: Biological Process	GO:0002639	positive regulation of immunoglobulin production	0.0007445	4	CEACAM1,IL33,IL2,IL4	.
GO: Biological Process	GO:0051385	response to mineralocorticoid	0.0008299	4	JUNB,CALM1,FOS,CTGF	.
GO: Biological Process	GO:0040019	positive regulation of embryonic development	0.0008299	4	OSR2,SIX1,IGF1,PHLDB2	.
GO: Biological Process	GO:0042092	type 2 immune response	0.0008299	4	IL18,IRF1,IL33,IL4	.
GO: Biological Process	GO:0043277	apoptotic cell clearance	0.0008299	4	FCN1,C4A,TGM2,THBS1	.
GO: Biological Process	GO:0046627	negative regulation of insulin receptor signaling pathway	0.0008299	4	PID1,GRB14,RELA,IL1B	.
GO: Biological Process	GO:0046825	regulation of protein export from nucleus	0.0009219	4	PTPN11,XPO1,PPM1A,IL1B	.
GO: Biological Process	GO:0031572	G2 DNA damage checkpoint	0.001021	4	FOXN3,DTL,FANCI,CDK1	.
GO: Biological Process	GO:0032735	positive regulation of interleukin-12 production	0.001021	4	IL12B,IRF1,REL,RELA	.
GO: Biological Process	GO:0010470	regulation of gastrulation	0.001021	4	KLF4,COL5A1,OSR2,PHLDB2	.
GO: Biological Process	GO:0051955	regulation of amino acid transport	0.001127	4	PER2,TNF,ATP1A2,IL1B	.
GO: Biological Process	GO:0033280	response to vitamin D	0.001127	4	IL15,ITGB1,TNC,IL1B	.
GO: Biological Process	GO:0030890	positive regulation of B cell proliferation	0.001127	4	BCL2,IL21,IL2,IL4	.
GO: Biological Process	GO:1904377	positive regulation of protein localization to cell periphery	0.001127	4	SPTBN1,ITGB1,PIK3R1,SORBS1	.
GO: Biological Process	GO:0001913	T cell mediated cytotoxicity	0.001127	4	IL12A,IL12B,CEACAM1,RAB27A	.
GO: Biological Process	GO:0038128	ERBB2 signaling pathway	0.001127	4	MYOC,PIK3R1,CPNE3,HSP90AA1	.
GO: Biological Process	GO:1900077	negative regulation of cellular response to insulin stimulus	0.001127	4	PID1,GRB14,RELA,IL1B	.
GO: Biological Process	GO:1903078	positive regulation of protein localization to plasma membrane	0.001127	4	SPTBN1,ITGB1,PIK3R1,SORBS1	.
GO: Biological Process	GO:2000677	regulation of transcription regulatory region DNA binding	0.001241	4	KLF4,PER2,LIF,IGF1	.
GO: Biological Process	GO:0032371	regulation of sterol transport	0.001241	4	ABCA1,NFKB1,APOE,ABCG1	.
GO: Biological Process	GO:0032374	regulation of cholesterol transport	0.001241	4	ABCA1,NFKB1,APOE,ABCG1	.
GO: Biological Process	GO:0010883	regulation of lipid storage	0.001363	4	ABCA1,NFKB1,ABCG1,TNF	.
GO: Biological Process	GO:0035924	cellular response to vascular endothelial growth factor stimulus	0.001492	4	KDR,VCAM1,VEGFA,ADAMTS3	.
GO: Biological Process	GO:1903792	negative regulation of anion transport	0.001492	4	APOE,THBS1,TNF,IL1B	.
GO: Biological Process	GO:0006509	membrane protein ectodomain proteolysis	0.001492	4	APOE,SH3D19,TNF,IL1B	.
GO: Biological Process	GO:0050832	defense response to fungus	0.001492	4	IL17A,ADM,CXCL2,LTF	.
GO: Biological Process	GO:0010761	fibroblast migration	0.001777	4	ZFAND5,DDR2,THBS1,TNS1	.
GO: Biological Process	GO:0090184	positive regulation of kidney development	0.001777	4	VEGFA,SIX1,LIF,EGR1	.
GO: Biological Process	GO:1903018	regulation of glycoprotein metabolic process	0.001777	4	IL15,BCL2,PTX3,IGF1	.
GO: Biological Process	GO:1904036	negative regulation of epithelial cell apoptotic process	0.001932	4	KDR,IGF1,IGF1R,IL4	.
GO: Biological Process	GO:1903523	negative regulation of blood circulation	0.001932	4	ADM,PIK3R1,ATP1A2,IL2	.
GO: Biological Process	GO:0001912	positive regulation of leukocyte mediated cytotoxicity	0.002097	4	IL12A,IL12B,IL21,CXCL2	.
GO: Biological Process	GO:0002889	regulation of immunoglobulin mediated immune response	0.002455	4	LTA,TNF,IL2,IL4	.
GO: Biological Process	GO:2000514	regulation of CD4-positive, alpha-beta T cell activation	0.002455	4	IL12B,IRF1,CEACAM1,IL4	.
GO: Biological Process	GO:0002712	regulation of B cell mediated immunity	0.002455	4	LTA,TNF,IL2,IL4	.
GO: Biological Process	GO:0010623	programmed cell death involved in cell development	0.002455	4	BCL2,CYR61,IL1A,IL1B	.
GO: Biological Process	GO:0043029	T cell homeostasis	0.002455	4	TNFSF14,BCL2,CEACAM1,IL2	.
GO: Biological Process	GO:0045058	T cell selection	0.002649	4	IL12B,IL15,BCL2,IL4	.
GO: Biological Process	GO:0002762	negative regulation of myeloid leukocyte differentiation	0.002649	4	CEACAM1,PIK3R1,LTF,IL4	.
GO: Biological Process	GO:0045599	negative regulation of fat cell differentiation	0.002649	4	VEGFA,ARNTL,TNF,SOD2	.
GO: Biological Process	GO:0032330	regulation of chondrocyte differentiation	0.002649	4	FGF18,RELA,THRB,CTGF	.
GO: Biological Process	GO:0042093	T-helper cell differentiation	0.002853	4	IL12B,IRF1,RELB,IL4	.
GO: Biological Process	GO:0050829	defense response to Gram-negative bacterium	0.003067	4	IL12B,ADM,LBP,OPTN	.
GO: Biological Process	GO:0046068	cGMP metabolic process	0.003067	4	VEGFA,APOE,CBS,THBS1	.
GO: Biological Process	GO:0045123	cellular extravasation	0.003293	4	ITGB1,VCAM1,TNF,IL1A	.
GO: Biological Process	GO:0045661	regulation of myoblast differentiation	0.003293	4	IL18,TNFSF14,PIK3R1,TNF	.
GO: Biological Process	GO:0045071	negative regulation of viral genome replication	0.003293	4	CEACAM1,SLPI,TNF,LTF	.
GO: Biological Process	GO:0002294	CD4-positive, alpha-beta T cell differentiation involved in immune response	0.003293	4	IL12B,IRF1,RELB,IL4	.
GO: Biological Process	GO:0046626	regulation of insulin receptor signaling pathway	0.003293	4	PID1,GRB14,RELA,IL1B	.
GO: Biological Process	GO:0061077	chaperone-mediated protein folding	0.003293	4	HSPH1,CRTAP,DNAJB1,PDIA4	.
GO: Biological Process	GO:0002293	alpha-beta T cell differentiation involved in immune response	0.003529	4	IL12B,IRF1,RELB,IL4	.
GO: Biological Process	GO:0031343	positive regulation of cell killing	0.003529	4	IL12A,IL12B,IL21,CXCL2	.
GO: Biological Process	GO:0002287	alpha-beta T cell activation involved in immune response	0.003776	4	IL12B,IRF1,RELB,IL4	.
GO: Biological Process	GO:0010633	negative regulation of epithelial cell migration	0.003776	4	KLF4,APOE,THBS1,IL4	.
GO: Biological Process	GO:0048641	regulation of skeletal muscle tissue development	0.003776	4	BCL2,S100B,SIX1,ARNTL	.
GO: Biological Process	GO:0043535	regulation of blood vessel endothelial cell migration	0.003776	4	KLF4,VEGFA,APOE,THBS1	.
GO: Biological Process	GO:0060350	endochondral bone morphogenesis	0.004035	4	FGF18,COL1A1,CBS,THBS1	.
GO: Biological Process	GO:0010332	response to gamma radiation	0.004306	4	BCL2,EGR1,IL1B,SOD2	.
GO: Biological Process	GO:0002011	morphogenesis of an epithelial sheet	0.004306	4	CEACAM1,COL5A1,CYR61,PHLDB2	.
GO: Biological Process	GO:0032663	regulation of interleukin-2 production	0.004306	4	SPTBN1,CEACAM1,IL1A,IL1B	.
GO: Biological Process	GO:0002437	inflammatory response to antigenic stimulus	0.004884	4	IL12B,LTA,TNF,IL1B	.
GO: Biological Process	GO:0060324	face development	0.005192	4	ZFAND5,CSRNP1,PTPN11,COL1A1	.
GO: Biological Process	GO:0032413	negative regulation of ion transmembrane transporter activity	0.005192	4	KCNAB1,NEDD4L,CALM1,ATP1A2	.
GO: Biological Process	GO:0030888	regulation of B cell proliferation	0.005192	4	BCL2,IL21,IL2,IL4	.
GO: Biological Process	GO:0043124	negative regulation of I-kappaB kinase/NF-kappaB signaling	0.005192	4	TNFSF14,STAT1,PPM1A,OPTN	.
GO: Biological Process	GO:0097006	regulation of plasma lipoprotein particle levels	0.005192	4	ABCA1,VLDLR,APOE,ABCG1	.
GO: Biological Process	GO:0002709	regulation of T cell mediated immunity	0.005192	4	IL12A,IL12B,CEACAM1,IL1B	.
GO: Biological Process	GO:0060688	regulation of morphogenesis of a branching structure	0.005192	4	VEGFA,SIX1,TNF,IL1B	.
GO: Biological Process	GO:0035272	exocrine system development	0.005512	4	TGM2,IGF1,IGF1R,TNF	.
GO: Biological Process	GO:0051155	positive regulation of striated muscle cell differentiation	0.005512	4	TNFSF14,BCL2,WISP1,IL4	.
GO: Biological Process	GO:0002292	T cell differentiation involved in immune response	0.005512	4	IL12B,IRF1,RELB,IL4	.
GO: Biological Process	GO:0010171	body morphogenesis	0.005845	4	CSRNP1,PTPN11,COL1A1,PHLDB2	.
GO: Biological Process	GO:0042246	tissue regeneration	0.005845	4	EZH2,APOD,POSTN,IGF1	.
GO: Biological Process	GO:0010389	regulation of G2/M transition of mitotic cell cycle	0.005845	4	FOXN3,CDC7,FANCI,CDK1	.
GO: Biological Process	GO:0014015	positive regulation of gliogenesis	0.005845	4	RELA,LIF,LTA,IL1B	.
GO: Biological Process	GO:0048168	regulation of neuronal synaptic plasticity	0.006192	4	S100B,KDR,APOE,EGR1	.
GO: Biological Process	GO:0019748	secondary metabolic process	0.006192	4	EPHX2,BCL2,HSD11B1,IL1B	.
GO: Biological Process	GO:0048636	positive regulation of muscle organ development	0.006925	4	BCL2,WISP1,ARNTL,CDK1	.
GO: Biological Process	GO:0043618	regulation of transcription from RNA polymerase II promoter in response to stress	0.006925	4	JUN,VEGFA,EGR1,MUC1	.
GO: Biological Process	GO:0006611	protein export from nucleus	0.006925	4	PTPN11,XPO1,PPM1A,IL1B	.
GO: Biological Process	GO:0045844	positive regulation of striated muscle tissue development	0.006925	4	BCL2,WISP1,ARNTL,CDK1	.
GO: Biological Process	GO:0061045	negative regulation of wound healing	0.006925	4	CEACAM1,APOE,THBS1,PHLDB2	.
GO: Biological Process	GO:0060998	regulation of dendritic spine development	0.007312	4	LRP8,NGFR,APOE,IL2	.
GO: Biological Process	GO:1901863	positive regulation of muscle tissue development	0.007312	4	BCL2,WISP1,ARNTL,CDK1	.
GO: Biological Process	GO:0043367	CD4-positive, alpha-beta T cell differentiation	0.007713	4	IL12B,IRF1,RELB,IL4	.
GO: Biological Process	GO:0042267	natural killer cell mediated cytotoxicity	0.007713	4	IL12A,IL12B,IL21,RAB27A	.
GO: Biological Process	GO:0048146	positive regulation of fibroblast proliferation	0.008128	4	JUN,NGFR,DDR2,IGF1	.
GO: Biological Process	GO:1901880	negative regulation of protein depolymerization	0.008128	4	MAP1B,SPTBN1,TMOD2,CARMIL1	.
GO: Biological Process	GO:1904063	negative regulation of cation transmembrane transport	0.008128	4	KCNAB1,NEDD4L,CALM1,ATP1A2	.
GO: Biological Process	GO:1902749	regulation of cell cycle G2/M phase transition	0.008558	4	FOXN3,CDC7,FANCI,CDK1	.
GO: Biological Process	GO:0032410	negative regulation of transporter activity	0.008558	4	KCNAB1,NEDD4L,CALM1,ATP1A2	.
GO: Biological Process	GO:0006749	glutathione metabolic process	0.008558	4	GGCT,GSTM3,GSTM5,SOD2	.
GO: Biological Process	GO:0060135	maternal process involved in female pregnancy	0.008558	4	ITGB1,JUNB,CBS,LIF	.
GO: Biological Process	GO:0030512	negative regulation of transforming growth factor beta receptor signaling pathway	0.009002	4	FBN1,LDLRAD4,PPM1A,SMAD7	.
GO: Biological Process	GO:1903845	negative regulation of cellular response to transforming growth factor beta stimulus	0.009002	4	FBN1,LDLRAD4,PPM1A,SMAD7	.
GO: Biological Process	GO:0002228	natural killer cell mediated immunity	0.009002	4	IL12A,IL12B,IL21,RAB27A	.
GO: Biological Process	GO:0014068	positive regulation of phosphatidylinositol 3-kinase signaling	0.009462	4	MYOC,KDR,IGF1,IGF1R	.
GO: Biological Process	GO:0048857	neural nucleus development	0.009462	4	BCL2,NDRG2,CALM1,FOXP2	.
GO: Biological Process	GO:0045685	regulation of glial cell differentiation	0.009936	4	RELA,LIF,CDK1,IL1B	.
GO: Biological Process	GO:0010595	positive regulation of endothelial cell migration	0.009936	4	FGF18,KDR,VEGFA,THBS1	.
GO: Biological Process	GO:0001938	positive regulation of endothelial cell proliferation	0.009936	4	TNFSF12,JUN,KDR,VEGFA	.
GO: Biological Process	GO:0048708	astrocyte differentiation	0.009936	4	S100B,PTPN11,LIF,IL1B	.
GO: Biological Process	GO:0032481	positive regulation of type I interferon production	0.01042	4	IRF1,NFKB1,NFKB2,RELA	.
GO: Biological Process	GO:0019935	cyclic-nucleotide-mediated signaling	0.01093	4	ADM,NPR3,APOE,THBS1	.
GO: Biological Process	GO:0045761	regulation of adenylate cyclase activity	0.01145	4	GNAL,CAP2,NPR3,CALM1	.
GO: Biological Process	GO:0030301	cholesterol transport	0.01145	4	ABCA1,NFKB1,APOE,ABCG1	.
GO: Biological Process	GO:0014897	striated muscle hypertrophy	0.01199	4	MYOC,EZH2,WISP1,IGF1	.
GO: Biological Process	GO:0015918	sterol transport	0.01199	4	ABCA1,NFKB1,APOE,ABCG1	.
GO: Biological Process	GO:0051782	negative regulation of cell division	0.01199	4	PTTG1,BUB1B,TXNIP,LIF	.
GO: Biological Process	GO:0042632	cholesterol homeostasis	0.0131	4	EPHX2,ABCA1,APOE,ABCG1	.
GO: Biological Process	GO:0014896	muscle hypertrophy	0.0131	4	MYOC,EZH2,WISP1,IGF1	.
GO: Biological Process	GO:0055092	sterol homeostasis	0.0131	4	EPHX2,ABCA1,APOE,ABCG1	.
GO: Biological Process	GO:0002260	lymphocyte homeostasis	0.01369	4	TNFSF14,BCL2,CEACAM1,IL2	.
GO: Biological Process	GO:0000271	polysaccharide biosynthetic process	0.01429	4	PER2,NFKB1,SORBS1,IGF1	.
GO: Biological Process	GO:0050772	positive regulation of axonogenesis	0.0149	4	MAP1B,NGFR,VEGFA,APOE	.
GO: Biological Process	GO:0007422	peripheral nervous system development	0.0149	4	MYOC,RELA,GSTM3,CDK1	.
GO: Biological Process	GO:1901879	regulation of protein depolymerization	0.01685	4	MAP1B,SPTBN1,TMOD2,CARMIL1	.
GO: Biological Process	GO:0031294	lymphocyte costimulation	0.01685	4	TNFSF14,PTPN11,PIK3R1,IL4	.
GO: Biological Process	GO:0045913	positive regulation of carbohydrate metabolic process	0.01754	4	IL15,NFKB1,SORBS1,IGF1	.
GO: Biological Process	GO:0060333	interferon-gamma-mediated signaling pathway	0.01824	4	TRIM25,IRF1,STAT1,VCAM1	.
GO: Biological Process	GO:0002439	chronic inflammatory response to antigenic stimulus	1.598e-05	3	LTA,TNF,IL1B	.
GO: Biological Process	GO:0002036	regulation of L-glutamate import across plasma membrane	3.168e-05	3	PER2,TNF,ATP1A2	.
GO: Biological Process	GO:0060558	regulation of calcidiol 1-monooxygenase activity	5.496e-05	3	NFKB1,TNF,IL1B	.
GO: Biological Process	GO:0070345	negative regulation of fat cell proliferation	5.496e-05	3	CEACAM1,PER2,IL4	.
GO: Biological Process	GO:0071316	cellular response to nicotine	5.496e-05	3	NFKB1,RELA,TNF	.
GO: Biological Process	GO:0032819	positive regulation of natural killer cell proliferation	5.496e-05	3	IL12B,IL15,IL18	.
GO: Biological Process	GO:0045084	positive regulation of interleukin-12 biosynthetic process	8.717e-05	3	IRF1,REL,RELA	.
GO: Biological Process	GO:0001866	NK T cell proliferation	8.717e-05	3	IL12B,IL15,IL18	.
GO: Biological Process	GO:0060426	lung vasculature development	0.0001296	3	VEGFA,LIF,IGF1	.
GO: Biological Process	GO:0060556	regulation of vitamin D biosynthetic process	0.0001296	3	NFKB1,TNF,IL1B	.
GO: Biological Process	GO:0032817	regulation of natural killer cell proliferation	0.0001296	3	IL12B,IL15,IL18	.
GO: Biological Process	GO:0031077	post-embryonic camera-type eye development	0.0001296	3	KLF4,KDR,VEGFA	.
GO: Biological Process	GO:0045080	positive regulation of chemokine biosynthetic process	0.0001836	3	TNF,IL1B,IL4	.
GO: Biological Process	GO:2000341	regulation of chemokine (C-X-C motif) ligand 2 production	0.0001836	3	KLF4,POSTN,TNF	.
GO: Biological Process	GO:0044793	negative regulation by host of viral process	0.0001836	3	CEACAM1,PTX3,LTF	.
GO: Biological Process	GO:0032825	positive regulation of natural killer cell differentiation	0.0002502	3	IL15,IRF1,IL21	.
GO: Biological Process	GO:0090084	negative regulation of inclusion body assembly	0.0002502	3	HSPA1A,DNAJB1,SORL1	.
GO: Biological Process	GO:0072567	chemokine (C-X-C motif) ligand 2 production	0.0003307	3	KLF4,POSTN,TNF	.
GO: Biological Process	GO:0002676	regulation of chronic inflammatory response	0.0003307	3	LTA,TNF,IL4	.
GO: Biological Process	GO:0051024	positive regulation of immunoglobulin secretion	0.0003307	3	CEACAM1,IL33,IL2	.
GO: Biological Process	GO:0042368	vitamin D biosynthetic process	0.0003307	3	NFKB1,TNF,IL1B	.
GO: Biological Process	GO:0001787	natural killer cell proliferation	0.0003307	3	IL12B,IL15,IL18	.
GO: Biological Process	GO:0032725	positive regulation of granulocyte macrophage colony-stimulating factor production	0.0004262	3	IL12B,IL18,IL1B	.
GO: Biological Process	GO:2001028	positive regulation of endothelial cell chemotaxis	0.0004262	3	FGF18,KDR,VEGFA	.
GO: Biological Process	GO:0042535	positive regulation of tumor necrosis factor biosynthetic process	0.0004262	3	LBP,THBS1,TNFRSF8	.
GO: Biological Process	GO:0045073	regulation of chemokine biosynthetic process	0.0004262	3	TNF,IL1B,IL4	.
GO: Biological Process	GO:0033690	positive regulation of osteoblast proliferation	0.0004262	3	IGF1R,CYR61,LTF	.
GO: Biological Process	GO:0071397	cellular response to cholesterol	0.0004262	3	ABCA1,LRP8,AACS	.
GO: Biological Process	GO:0030656	regulation of vitamin metabolic process	0.0004262	3	NFKB1,TNF,IL1B	.
GO: Biological Process	GO:0034616	response to laminar fluid shear stress	0.0005377	3	ABCA1,KLF4,SMAD7	.
GO: Biological Process	GO:0033160	positive regulation of protein import into nucleus, translocation	0.0005377	3	HSP90AA1,IGF1,CDK1	.
GO: Biological Process	GO:0010875	positive regulation of cholesterol efflux	0.0005377	3	ABCA1,APOE,ABCG1	.
GO: Biological Process	GO:0001660	fever generation	0.0006663	3	TNF,IL1A,IL1B	.
GO: Biological Process	GO:0032604	granulocyte macrophage colony-stimulating factor production	0.0006663	3	IL12B,IL18,IL1B	.
GO: Biological Process	GO:0097531	mast cell migration	0.0006663	3	MITF,VEGFD,VEGFA	.
GO: Biological Process	GO:0035988	chondrocyte proliferation	0.0006663	3	DDR2,CTGF,LTF	.
GO: Biological Process	GO:0051895	negative regulation of focal adhesion assembly	0.0006663	3	APOD,THBS1,PHLDB2	.
GO: Biological Process	GO:0032645	regulation of granulocyte macrophage colony-stimulating factor production	0.0006663	3	IL12B,IL18,IL1B	.
GO: Biological Process	GO:0033700	phospholipid efflux	0.0006663	3	ABCA1,APOE,ABCG1	.
GO: Biological Process	GO:0043032	positive regulation of macrophage activation	0.0008129	3	IL33,LBP,THBS1	.
GO: Biological Process	GO:0036315	cellular response to sterol	0.0008129	3	ABCA1,LRP8,AACS	.
GO: Biological Process	GO:1903392	negative regulation of adherens junction organization	0.0008129	3	APOD,THBS1,PHLDB2	.
GO: Biological Process	GO:0032823	regulation of natural killer cell differentiation	0.0008129	3	IL15,IRF1,IL21	.
GO: Biological Process	GO:0042362	fat-soluble vitamin biosynthetic process	0.0008129	3	NFKB1,TNF,IL1B	.
GO: Biological Process	GO:0071605	monocyte chemotactic protein-1 production	0.0009785	3	APOD,IL1A,IL1B	.
GO: Biological Process	GO:0031293	membrane protein intracellular domain proteolysis	0.0009785	3	NFKB1,NGFR,RELA	.
GO: Biological Process	GO:0010888	negative regulation of lipid storage	0.0009785	3	ABCA1,ABCG1,TNF	.
GO: Biological Process	GO:0002363	alpha-beta T cell lineage commitment	0.0009785	3	IL12B,BCL2,IL4	.
GO: Biological Process	GO:1902895	positive regulation of pri-miRNA transcription by RNA polymerase II	0.0009785	3	JUN,NFKB1,FOS	.
GO: Biological Process	GO:0071637	regulation of monocyte chemotactic protein-1 production	0.0009785	3	APOD,IL1A,IL1B	.
GO: Biological Process	GO:0043691	reverse cholesterol transport	0.001164	3	ABCA1,APOE,ABCG1	.
GO: Biological Process	GO:0034390	smooth muscle cell apoptotic process	0.001164	3	IL12A,IL12B,IGF1	.
GO: Biological Process	GO:2001014	regulation of skeletal muscle cell differentiation	0.001164	3	S100B,SIX1,ARNTL	.
GO: Biological Process	GO:0007095	mitotic G2 DNA damage checkpoint	0.001164	3	FOXN3,FANCI,CDK1	.
GO: Biological Process	GO:0032376	positive regulation of cholesterol transport	0.001164	3	ABCA1,APOE,ABCG1	.
GO: Biological Process	GO:0043369	CD4-positive or CD8-positive, alpha-beta T cell lineage commitment	0.001164	3	IL12B,BCL2,IL4	.
GO: Biological Process	GO:0034391	regulation of smooth muscle cell apoptotic process	0.001164	3	IL12A,IL12B,IGF1	.
GO: Biological Process	GO:0032373	positive regulation of sterol transport	0.001164	3	ABCA1,APOE,ABCG1	.
GO: Biological Process	GO:0034114	regulation of heterotypic cell-cell adhesion	0.00137	3	KLF4,TNF,IL1B	.
GO: Biological Process	GO:0042095	interferon-gamma biosynthetic process	0.001598	3	IL12B,IL18,IL21	.
GO: Biological Process	GO:0046325	negative regulation of glucose import	0.001598	3	PID1,RHOQ,TNF	.
GO: Biological Process	GO:0032332	positive regulation of chondrocyte differentiation	0.001848	3	FGF18,RELA,THRB	.
GO: Biological Process	GO:0042987	amyloid precursor protein catabolic process	0.001848	3	APOE,ABCG1,SORL1	.
GO: Biological Process	GO:0042534	regulation of tumor necrosis factor biosynthetic process	0.001848	3	LBP,THBS1,TNFRSF8	.
GO: Biological Process	GO:0045063	T-helper 1 cell differentiation	0.001848	3	IRF1,RELB,IL4	.
GO: Biological Process	GO:0001774	microglial cell activation	0.001848	3	JUN,IL33,IL4	.
GO: Biological Process	GO:0055094	response to lipoprotein particle	0.001848	3	ABCA1,ITGB1,ABCG1	.
GO: Biological Process	GO:0010874	regulation of cholesterol efflux	0.001848	3	ABCA1,APOE,ABCG1	.
GO: Biological Process	GO:0042533	tumor necrosis factor biosynthetic process	0.001848	3	LBP,THBS1,TNFRSF8	.
GO: Biological Process	GO:0071305	cellular response to vitamin D	0.001848	3	IL15,ITGB1,TNC	.
GO: Biological Process	GO:0036037	CD8-positive, alpha-beta T cell activation	0.001848	3	IRF1,BCL2,CEACAM1	.
GO: Biological Process	GO:0002347	response to tumor cell	0.001848	3	IL12A,IL12B,TXNIP	.
GO: Biological Process	GO:0051000	positive regulation of nitric-oxide synthase activity	0.002122	3	NPR3,CALM1,APOE	.
GO: Biological Process	GO:0097435	supramolecular fiber organization	0.002122	3	COL3A1,COL5A1,ADAMTS3	.
GO: Biological Process	GO:0051894	positive regulation of focal adhesion assembly	0.002122	3	MYOC,KDR,VEGFA	.
GO: Biological Process	GO:0032616	interleukin-13 production	0.002122	3	IL18,IL33,IL4	.
GO: Biological Process	GO:0031649	heat generation	0.002122	3	TNF,IL1A,IL1B	.
GO: Biological Process	GO:1900015	regulation of cytokine production involved in inflammatory response	0.002122	3	IL17A,IL17B,APOD	.
GO: Biological Process	GO:0050901	leukocyte tethering or rolling	0.002122	3	ITGB1,VCAM1,TNF	.
GO: Biological Process	GO:0033158	regulation of protein import into nucleus, translocation	0.002122	3	HSP90AA1,IGF1,CDK1	.
GO: Biological Process	GO:0042359	vitamin D metabolic process	0.002122	3	NFKB1,TNF,IL1B	.
GO: Biological Process	GO:0003416	endochondral bone growth	0.002419	3	KDR,DDR2,THBS1	.
GO: Biological Process	GO:1902893	regulation of pri-miRNA transcription by RNA polymerase II	0.002419	3	JUN,NFKB1,FOS	.
GO: Biological Process	GO:1903393	positive regulation of adherens junction organization	0.002419	3	MYOC,KDR,VEGFA	.
GO: Biological Process	GO:0046597	negative regulation of viral entry into host cell	0.002419	3	TRIM25,FCN1,PTX3	.
GO: Biological Process	GO:0001829	trophectodermal cell differentiation	0.002419	3	SP3,JUNB,TEAD4	.
GO: Biological Process	GO:0042094	interleukin-2 biosynthetic process	0.002419	3	IL18,IL1A,IL1B	.
GO: Biological Process	GO:0070723	response to cholesterol	0.002419	3	ABCA1,LRP8,AACS	.
GO: Biological Process	GO:0046641	positive regulation of alpha-beta T cell proliferation	0.002419	3	IL12B,IL18,CEACAM1	.
GO: Biological Process	GO:0031000	response to caffeine	0.002741	3	GNAL,SDC2,IGF1	.
GO: Biological Process	GO:0072215	regulation of metanephros development	0.002741	3	STAT1,LIF,EGR1	.
GO: Biological Process	GO:0043537	negative regulation of blood vessel endothelial cell migration	0.002741	3	KLF4,APOE,THBS1	.
GO: Biological Process	GO:0045954	positive regulation of natural killer cell mediated cytotoxicity	0.002741	3	IL12A,IL12B,IL21	.
GO: Biological Process	GO:0032891	negative regulation of organic acid transport	0.002741	3	THBS1,TNF,IL1B	.
GO: Biological Process	GO:0002360	T cell lineage commitment	0.002741	3	IL12B,BCL2,IL4	.
GO: Biological Process	GO:0061614	pri-miRNA transcription by RNA polymerase II	0.003087	3	JUN,NFKB1,FOS	.
GO: Biological Process	GO:0042634	regulation of hair cycle	0.003087	3	NGFR,ARNTL,TNF	.
GO: Biological Process	GO:0009110	vitamin biosynthetic process	0.003087	3	NFKB1,TNF,IL1B	.
GO: Biological Process	GO:0015813	L-glutamate transmembrane transport	0.003087	3	PER2,TNF,ATP1A2	.
GO: Biological Process	GO:0044818	mitotic G2/M transition checkpoint	0.003087	3	FOXN3,FANCI,CDK1	.
GO: Biological Process	GO:0002717	positive regulation of natural killer cell mediated immunity	0.003087	3	IL12A,IL12B,IL21	.
GO: Biological Process	GO:0002534	cytokine production involved in inflammatory response	0.003087	3	IL17A,IL17B,APOD	.
GO: Biological Process	GO:0002825	regulation of T-helper 1 type immune response	0.003087	3	IL12B,IRF1,IL33	.
GO: Biological Process	GO:0045822	negative regulation of heart contraction	0.00346	3	PIK3R1,ATP1A2,IL2	.
GO: Biological Process	GO:0036314	response to sterol	0.00346	3	ABCA1,LRP8,AACS	.
GO: Biological Process	GO:0010575	positive regulation of vascular endothelial growth factor production	0.00346	3	C5AR1,IL1A,IL1B	.
GO: Biological Process	GO:1901890	positive regulation of cell junction assembly	0.00346	3	MYOC,KDR,VEGFA	.
GO: Biological Process	GO:0038084	vascular endothelial growth factor signaling pathway	0.00346	3	KDR,VEGFA,ADAMTS3	.
GO: Biological Process	GO:0051412	response to corticosterone	0.003859	3	JUNB,CALM1,FOS	.
GO: Biological Process	GO:0090322	regulation of superoxide metabolic process	0.003859	3	IL18,CXCL2,TNF	.
GO: Biological Process	GO:0042832	defense response to protozoan	0.003859	3	IL12A,IL12B,IL4	.
GO: Biological Process	GO:0001914	regulation of T cell mediated cytotoxicity	0.004285	3	IL12A,IL12B,CEACAM1	.
GO: Biological Process	GO:0009651	response to salt stress	0.004285	3	HSP90AA1,NEDD4L,TNF	.
GO: Biological Process	GO:0002861	regulation of inflammatory response to antigenic stimulus	0.004285	3	IL12B,LTA,TNF	.
GO: Biological Process	GO:0042554	superoxide anion generation	0.004285	3	IL18,CXCL2,SOD2	.
GO: Biological Process	GO:0071354	cellular response to interleukin-6	0.004285	3	NFKB1,PID1,RELA	.
GO: Biological Process	GO:0050927	positive regulation of positive chemotaxis	0.004285	3	KDR,VEGFD,VEGFA	.
GO: Biological Process	GO:0010743	regulation of macrophage derived foam cell differentiation	0.004285	3	ABCA1,NFKB1,ABCG1	.
GO: Biological Process	GO:1902932	positive regulation of alcohol biosynthetic process	0.004285	3	ABCG1,TNF,IL1B	.
GO: Biological Process	GO:0060351	cartilage development involved in endochondral bone morphogenesis	0.004738	3	COL1A1,CBS,THBS1	.
GO: Biological Process	GO:0015800	acidic amino acid transport	0.004738	3	PER2,TNF,ATP1A2	.
GO: Biological Process	GO:0050926	regulation of positive chemotaxis	0.004738	3	KDR,VEGFD,VEGFA	.
GO: Biological Process	GO:0046688	response to copper ion	0.004738	3	NFKB1,CDK1,IL1A	.
GO: Biological Process	GO:0060142	regulation of syncytium formation by plasma membrane fusion	0.004738	3	TNFSF14,STAT1,IL4	.
GO: Biological Process	GO:0001562	response to protozoan	0.005219	3	IL12A,IL12B,IL4	.
GO: Biological Process	GO:0045622	regulation of T-helper cell differentiation	0.005219	3	IL12B,IRF1,IL4	.
GO: Biological Process	GO:0010972	negative regulation of G2/M transition of mitotic cell cycle	0.005219	3	FOXN3,FANCI,CDK1	.
GO: Biological Process	GO:0010831	positive regulation of myotube differentiation	0.005728	3	TNFSF14,BCL2,IL4	.
GO: Biological Process	GO:0001958	endochondral ossification	0.005728	3	FGF18,COL1A1,CBS	.
GO: Biological Process	GO:0035066	positive regulation of histone acetylation	0.005728	3	LIF,IL1B,MUC1	.
GO: Biological Process	GO:0036075	replacement ossification	0.005728	3	FGF18,COL1A1,CBS	.
GO: Biological Process	GO:2000191	regulation of fatty acid transport	0.005728	3	THBS1,IL1A,IL1B	.
GO: Biological Process	GO:0070741	response to interleukin-6	0.006266	3	NFKB1,PID1,RELA	.
GO: Biological Process	GO:0030224	monocyte differentiation	0.006266	3	SP3,JUN,VEGFA	.
GO: Biological Process	GO:0010742	macrophage derived foam cell differentiation	0.006266	3	ABCA1,NFKB1,ABCG1	.
GO: Biological Process	GO:1902750	negative regulation of cell cycle G2/M phase transition	0.006266	3	FOXN3,FANCI,CDK1	.
GO: Biological Process	GO:0032733	positive regulation of interleukin-10 production	0.006266	3	IL12B,IL21,IL4	.
GO: Biological Process	GO:0046596	regulation of viral entry into host cell	0.006266	3	TRIM25,FCN1,PTX3	.
GO: Biological Process	GO:0060740	prostate gland epithelium morphogenesis	0.006834	3	TNC,IGF1,IGF1R	.
GO: Biological Process	GO:0042982	amyloid precursor protein metabolic process	0.006834	3	APOE,ABCG1,SORL1	.
GO: Biological Process	GO:2000758	positive regulation of peptidyl-lysine acetylation	0.006834	3	LIF,IL1B,MUC1	.
GO: Biological Process	GO:2000516	positive regulation of CD4-positive, alpha-beta T cell activation	0.006834	3	IL12B,IRF1,CEACAM1	.
GO: Biological Process	GO:0043368	positive T cell selection	0.006834	3	IL12B,BCL2,IL4	.
GO: Biological Process	GO:0090077	foam cell differentiation	0.006834	3	ABCA1,NFKB1,ABCG1	.
GO: Biological Process	GO:0048169	regulation of long-term neuronal synaptic plasticity	0.007431	3	S100B,KDR,EGR1	.
GO: Biological Process	GO:0030449	regulation of complement activation	0.007431	3	CFH,C4A,C5AR1	.
GO: Biological Process	GO:0032743	positive regulation of interleukin-2 production	0.008058	3	SPTBN1,IL1A,IL1B	.
GO: Biological Process	GO:0043267	negative regulation of potassium ion transport	0.008058	3	KCNAB1,PLCB4,NEDD4L	.
GO: Biological Process	GO:0014037	Schwann cell differentiation	0.008058	3	MYOC,RELA,CDK1	.
GO: Biological Process	GO:0060512	prostate gland morphogenesis	0.008058	3	TNC,IGF1,IGF1R	.
GO: Biological Process	GO:0043114	regulation of vascular permeability	0.008058	3	IL18,ADM,VEGFA	.
GO: Biological Process	GO:0002823	negative regulation of adaptive immune response based on somatic recombination of immune receptors built from immunoglobulin superfamily domains	0.008715	3	CEACAM1,IL33,IL4	.
GO: Biological Process	GO:0048873	homeostasis of number of cells within a tissue	0.008715	3	BCL2,PTPN11,VEGFA	.
GO: Biological Process	GO:2000257	regulation of protein activation cascade	0.008715	3	CFH,C4A,C5AR1	.
GO: Biological Process	GO:0071827	plasma lipoprotein particle organization	0.008715	3	ABCA1,APOE,ABCG1	.
GO: Biological Process	GO:0071312	cellular response to alkaloid	0.008715	3	NFKB1,RELA,TNF	.
GO: Biological Process	GO:0048730	epidermis morphogenesis	0.008715	3	BCL2,KLF4,NGFR	.
GO: Biological Process	GO:0034405	response to fluid shear stress	0.009402	3	ABCA1,KLF4,SMAD7	.
GO: Biological Process	GO:0010039	response to iron ion	0.009402	3	CYBRD1,BCL2,ALAD	.
GO: Biological Process	GO:0032885	regulation of polysaccharide biosynthetic process	0.01012	3	NFKB1,SORBS1,IGF1	.
GO: Biological Process	GO:0002711	positive regulation of T cell mediated immunity	0.01012	3	IL12A,IL12B,IL1B	.
GO: Biological Process	GO:1901985	positive regulation of protein acetylation	0.01012	3	LIF,IL1B,MUC1	.
GO: Biological Process	GO:0010559	regulation of glycoprotein biosynthetic process	0.01087	3	IL15,BCL2,IGF1	.
GO: Biological Process	GO:0051693	actin filament capping	0.01087	3	SPTBN1,TMOD2,CARMIL1	.
GO: Biological Process	GO:0048009	insulin-like growth factor receptor signaling pathway	0.01087	3	PIK3R1,IGF1,IGF1R	.
GO: Biological Process	GO:0071825	protein-lipid complex subunit organization	0.01087	3	ABCA1,APOE,ABCG1	.
GO: Biological Process	GO:0045687	positive regulation of glial cell differentiation	0.01087	3	RELA,LIF,IL1B	.
GO: Biological Process	GO:0030212	hyaluronan metabolic process	0.01087	3	IL15,NFKB1,IL1B	.
GO: Biological Process	GO:0050974	detection of mechanical stimulus involved in sensory perception	0.01087	3	IL18,IGF1,TNF	.
GO: Biological Process	GO:0002820	negative regulation of adaptive immune response	0.01087	3	CEACAM1,IL33,IL4	.
GO: Biological Process	GO:0060325	face morphogenesis	0.01087	3	CSRNP1,PTPN11,COL1A1	.
GO: Biological Process	GO:0010596	negative regulation of endothelial cell migration	0.01087	3	KLF4,APOE,THBS1	.
GO: Biological Process	GO:0046579	positive regulation of Ras protein signal transduction	0.01165	3	NGFR,COL3A1,IGF1	.
GO: Biological Process	GO:0007190	activation of adenylate cyclase activity	0.01165	3	GNAL,CAP2,CALM1	.
GO: Biological Process	GO:0043370	regulation of CD4-positive, alpha-beta T cell differentiation	0.01165	3	IL12B,IRF1,IL4	.
GO: Biological Process	GO:0045823	positive regulation of heart contraction	0.01246	3	ADM,HSP90AA1,CTGF	.
GO: Biological Process	GO:0001580	detection of chemical stimulus involved in sensory perception of bitter taste	0.01246	3	RTP4,CST1,CST2	.
GO: Biological Process	GO:0019985	translesion synthesis	0.01246	3	TRIM25,PCLAF,DTL	.
GO: Biological Process	GO:0072210	metanephric nephron development	0.01246	3	STAT1,LIF,EGR1	.
GO: Biological Process	GO:0001825	blastocyst formation	0.01246	3	SP3,JUNB,TEAD4	.
GO: Biological Process	GO:0042269	regulation of natural killer cell mediated cytotoxicity	0.01331	3	IL12A,IL12B,IL21	.
GO: Biological Process	GO:0051496	positive regulation of stress fiber assembly	0.01331	3	MYOC,CARMIL1,CTGF	.
GO: Biological Process	GO:0060999	positive regulation of dendritic spine development	0.01418	3	LRP8,APOE,IL2	.
GO: Biological Process	GO:0002715	regulation of natural killer cell mediated immunity	0.01418	3	IL12A,IL12B,IL21	.
GO: Biological Process	GO:0010656	negative regulation of muscle cell apoptotic process	0.01418	3	PIK3R1,IGF1,IGF1R	.
GO: Biological Process	GO:0001659	temperature homeostasis	0.01418	3	TNF,IL1A,IL1B	.
GO: Biological Process	GO:0031952	regulation of protein autophosphorylation	0.01418	3	JUN,VEGFA,CALM1	.
GO: Biological Process	GO:0032480	negative regulation of type I interferon production	0.01418	3	TRIM25,REL,RELB	.
GO: Biological Process	GO:0030857	negative regulation of epithelial cell differentiation	0.01418	3	EZH2,STAT1,IL1A	.
GO: Biological Process	GO:0030431	sleep	0.01509	3	IL18,PER3,FOS	.
GO: Biological Process	GO:0010823	negative regulation of mitochondrion organization	0.01509	3	HSPA1A,PID1,IGF1	.
GO: Biological Process	GO:0030835	negative regulation of actin filament depolymerization	0.01509	3	SPTBN1,TMOD2,CARMIL1	.
GO: Biological Process	GO:0033344	cholesterol efflux	0.01509	3	ABCA1,APOE,ABCG1	.
GO: Biological Process	GO:0006775	fat-soluble vitamin metabolic process	0.01603	3	NFKB1,TNF,IL1B	.
GO: Biological Process	GO:0050913	sensory perception of bitter taste	0.01603	3	RTP4,CST1,CST2	.
GO: Biological Process	GO:2000351	regulation of endothelial cell apoptotic process	0.01603	3	KDR,THBS1,IL4	.
GO: Biological Process	GO:0060323	head morphogenesis	0.01603	3	CSRNP1,PTPN11,COL1A1	.
GO: Biological Process	GO:0045773	positive regulation of axon extension	0.01603	3	MAP1B,VEGFA,APOE	.
GO: Biological Process	GO:0001954	positive regulation of cell-matrix adhesion	0.01603	3	MYOC,KDR,VEGFA	.
GO: Biological Process	GO:0032881	regulation of polysaccharide metabolic process	0.01603	3	NFKB1,SORBS1,IGF1	.
GO: Biological Process	GO:0051057	positive regulation of small GTPase mediated signal transduction	0.017	3	NGFR,COL3A1,IGF1	.
GO: Biological Process	GO:0010712	regulation of collagen metabolic process	0.017	3	IL18,ITGB1,CTGF	.
GO: Biological Process	GO:0050850	positive regulation of calcium-mediated signaling	0.017	3	KDR,CALM1,IGF1	.
GO: Biological Process	GO:1900024	regulation of substrate adhesion-dependent cell spreading	0.01801	3	MYOC,CARMIL1,POSTN	.
GO: Biological Process	GO:0038083	peptidyl-tyrosine autophosphorylation	0.01801	3	KDR,VEGFA,IGF1R	.
GO: Biological Process	GO:0050912	detection of chemical stimulus involved in sensory perception of taste	0.01801	3	RTP4,CST1,CST2	.
GO: Biological Process	GO:0030514	negative regulation of BMP signaling pathway	0.01801	3	FBN1,PPM1A,SMAD7	.
GO: Biological Process	GO:0014888	striated muscle adaptation	0.01801	3	IL15,MYOC,EZH2	.
GO: Biological Process	GO:0051946	regulation of glutamate uptake involved in transmission of nerve impulse	0.0001406	2	PER2,ATP1A2	.
GO: Biological Process	GO:1904997	regulation of leukocyte adhesion to arterial endothelial cell	0.0001406	2	KLF4,TNF	.
GO: Biological Process	GO:0051941	regulation of amino acid uptake involved in synaptic transmission	0.0001406	2	PER2,ATP1A2	.
GO: Biological Process	GO:0002876	positive regulation of chronic inflammatory response to antigenic stimulus	0.0001406	2	LTA,TNF	.
GO: Biological Process	GO:0061757	leukocyte adhesion to arterial endothelial cell	0.0001406	2	KLF4,TNF	.
GO: Biological Process	GO:1904193	negative regulation of cholangiocyte apoptotic process	0.0004136	2	IGF1,IGF1R	.
GO: Biological Process	GO:0071677	positive regulation of mononuclear cell migration	0.0004136	2	TNF,IL4	.
GO: Biological Process	GO:0002874	regulation of chronic inflammatory response to antigenic stimulus	0.0004136	2	LTA,TNF	.
GO: Biological Process	GO:0060559	positive regulation of calcidiol 1-monooxygenase activity	0.0004136	2	TNF,IL1B	.
GO: Biological Process	GO:1902996	regulation of neurofibrillary tangle assembly	0.0004136	2	APOE,SORL1	.
GO: Biological Process	GO:0046136	positive regulation of vitamin metabolic process	0.0004136	2	TNF,IL1B	.
GO: Biological Process	GO:1902488	cholangiocyte apoptotic process	0.0004136	2	IGF1,IGF1R	.
GO: Biological Process	GO:1904192	regulation of cholangiocyte apoptotic process	0.0004136	2	IGF1,IGF1R	.
GO: Biological Process	GO:1902988	neurofibrillary tangle assembly	0.0004136	2	APOE,SORL1	.
GO: Biological Process	GO:0043316	cytotoxic T cell degranulation	0.0004136	2	CEACAM1,RAB27A	.
GO: Biological Process	GO:0060557	positive regulation of vitamin D biosynthetic process	0.0004136	2	TNF,IL1B	.
GO: Biological Process	GO:0014038	regulation of Schwann cell differentiation	0.0004136	2	RELA,CDK1	.
GO: Biological Process	GO:0034436	glycoprotein transport	0.0004136	2	VLDLR,ABCG1	.
GO: Biological Process	GO:0051933	amino acid neurotransmitter reuptake	0.0008206	2	PER2,ATP1A2	.
GO: Biological Process	GO:0051140	regulation of NK T cell proliferation	0.0008206	2	IL12B,IL18	.
GO: Biological Process	GO:1902947	regulation of tau-protein kinase activity	0.0008206	2	APOE,SORL1	.
GO: Biological Process	GO:0051142	positive regulation of NK T cell proliferation	0.0008206	2	IL12B,IL18	.
GO: Biological Process	GO:0032489	regulation of Cdc42 protein signal transduction	0.0008206	2	ABCA1,APOE	.
GO: Biological Process	GO:0051935	glutamate reuptake	0.0008206	2	PER2,ATP1A2	.
GO: Biological Process	GO:0014834	skeletal muscle satellite cell maintenance involved in skeletal muscle regeneration	0.0008206	2	EZH2,IGF1	.
GO: Biological Process	GO:0038026	reelin-mediated signaling pathway	0.0008206	2	LRP8,VLDLR	.
GO: Biological Process	GO:1902966	positive regulation of protein localization to early endosome	0.001357	2	VEGFA,SORL1	.
GO: Biological Process	GO:0002678	positive regulation of chronic inflammatory response	0.001357	2	LTA,TNF	.
GO: Biological Process	GO:0045636	positive regulation of melanocyte differentiation	0.001357	2	BCL2,ADAMTS9	.
GO: Biological Process	GO:0051902	negative regulation of mitochondrial depolarization	0.001357	2	BCL2,NGFR	.
GO: Biological Process	GO:0010991	negative regulation of SMAD protein complex assembly	0.001357	2	LDLRAD4,PPM1A	.
GO: Biological Process	GO:1902965	regulation of protein localization to early endosome	0.001357	2	VEGFA,SORL1	.
GO: Biological Process	GO:0010887	negative regulation of cholesterol storage	0.00202	2	ABCA1,ABCG1	.
GO: Biological Process	GO:1902430	negative regulation of amyloid-beta formation	0.00202	2	APOE,SORL1	.
GO: Biological Process	GO:1903416	response to glycoside	0.00202	2	NFKB1,ATP1A2	.
GO: Biological Process	GO:0010990	regulation of SMAD protein complex assembly	0.00202	2	LDLRAD4,PPM1A	.
GO: Biological Process	GO:1902946	protein localization to early endosome	0.00202	2	VEGFA,SORL1	.
GO: Biological Process	GO:0002925	positive regulation of humoral immune response mediated by circulating immunoglobulin	0.00202	2	LTA,TNF	.
GO: Biological Process	GO:0038033	positive regulation of endothelial cell chemotaxis by VEGF-activated vascular endothelial growth factor receptor signaling pathway	0.00202	2	KDR,VEGFA	.
GO: Biological Process	GO:1902913	positive regulation of neuroepithelial cell differentiation	0.00202	2	BCL2,ADAMTS9	.
GO: Biological Process	GO:0038031	non-canonical Wnt signaling pathway via JNK cascade	0.00202	2	MYOC,FZD10	.
GO: Biological Process	GO:0034447	very-low-density lipoprotein particle clearance	0.00202	2	VLDLR,APOE	.
GO: Biological Process	GO:1902035	positive regulation of hematopoietic stem cell proliferation	0.00202	2	CXCL2,THPO	.
GO: Biological Process	GO:1990314	cellular response to insulin-like growth factor stimulus	0.00202	2	FBN1,IGF1	.
GO: Biological Process	GO:0060754	positive regulation of mast cell chemotaxis	0.00202	2	VEGFD,VEGFA	.
GO: Biological Process	GO:0032488	Cdc42 protein signal transduction	0.00202	2	ABCA1,APOE	.
GO: Biological Process	GO:1904180	negative regulation of membrane depolarization	0.00202	2	BCL2,NGFR	.
GO: Biological Process	GO:2000630	positive regulation of miRNA metabolic process	0.00202	2	NFKB1,RELA	.
GO: Biological Process	GO:0036072	direct ossification	0.00202	2	FGF18,COL1A1	.
GO: Biological Process	GO:0001957	intramembranous ossification	0.00202	2	FGF18,COL1A1	.
GO: Biological Process	GO:0010958	regulation of amino acid import across plasma membrane	0.00202	2	PER2,ATP1A2	.
GO: Biological Process	GO:0048304	positive regulation of isotype switching to IgG isotypes	0.002806	2	IL2,IL4	.
GO: Biological Process	GO:0097278	complement-dependent cytotoxicity	0.002806	2	RAB27A,IL4	.
GO: Biological Process	GO:0072257	metanephric nephron tubule epithelial cell differentiation	0.002806	2	STAT1,LIF	.
GO: Biological Process	GO:0050942	positive regulation of pigment cell differentiation	0.002806	2	BCL2,ADAMTS9	.
GO: Biological Process	GO:0045634	regulation of melanocyte differentiation	0.002806	2	BCL2,ADAMTS9	.
GO: Biological Process	GO:0038089	positive regulation of cell migration by vascular endothelial growth factor signaling pathway	0.002806	2	KDR,VEGFA	.
GO: Biological Process	GO:0060753	regulation of mast cell chemotaxis	0.002806	2	VEGFD,VEGFA	.
GO: Biological Process	GO:0072307	regulation of metanephric nephron tubule epithelial cell differentiation	0.002806	2	STAT1,LIF	.
GO: Biological Process	GO:2000343	positive regulation of chemokine (C-X-C motif) ligand 2 production	0.002806	2	POSTN,TNF	.
GO: Biological Process	GO:0038030	non-canonical Wnt signaling pathway via MAPK cascade	0.002806	2	MYOC,FZD10	.
GO: Biological Process	GO:0034393	positive regulation of smooth muscle cell apoptotic process	0.003712	2	IL12A,IL12B	.
GO: Biological Process	GO:0060710	chorio-allantoic fusion	0.003712	2	VCAM1,CYR61	.
GO: Biological Process	GO:2000319	regulation of T-helper 17 cell differentiation	0.003712	2	IL12B,IL4	.
GO: Biological Process	GO:0038063	collagen-activated tyrosine kinase receptor signaling pathway	0.003712	2	COL1A1,DDR2	.
GO: Biological Process	GO:0060136	embryonic process involved in female pregnancy	0.003712	2	SP3,JUNB	.
GO: Biological Process	GO:1902992	negative regulation of amyloid precursor protein catabolic process	0.003712	2	APOE,SORL1	.
GO: Biological Process	GO:0060509	type I pneumocyte differentiation	0.003712	2	IGF1,THRB	.
GO: Biological Process	GO:0090154	positive regulation of sphingolipid biosynthetic process	0.004735	2	CYR61,TNF	.
GO: Biological Process	GO:0035234	ectopic germ cell programmed cell death	0.004735	2	IL1A,IL1B	.
GO: Biological Process	GO:0014012	peripheral nervous system axon regeneration	0.004735	2	TNC,APOD	.
GO: Biological Process	GO:0048087	positive regulation of developmental pigmentation	0.004735	2	BCL2,ADAMTS9	.
GO: Biological Process	GO:1902033	regulation of hematopoietic stem cell proliferation	0.004735	2	CXCL2,THPO	.
GO: Biological Process	GO:0002857	positive regulation of natural killer cell mediated immune response to tumor cell	0.004735	2	IL12A,IL12B	.
GO: Biological Process	GO:0090031	positive regulation of steroid hormone biosynthetic process	0.004735	2	IGF1,IGF1R	.
GO: Biological Process	GO:2000628	regulation of miRNA metabolic process	0.004735	2	NFKB1,RELA	.
GO: Biological Process	GO:0060463	lung lobe morphogenesis	0.004735	2	LIF,IGF1	.
GO: Biological Process	GO:0002860	positive regulation of natural killer cell mediated cytotoxicity directed against tumor cell target	0.004735	2	IL12A,IL12B	.
GO: Biological Process	GO:0048050	post-embryonic eye morphogenesis	0.004735	2	FBN1,KDR	.
GO: Biological Process	GO:0003339	regulation of mesenchymal to epithelial transition involved in metanephros morphogenesis	0.004735	2	STAT1,LIF	.
GO: Biological Process	GO:0097084	vascular smooth muscle cell development	0.004735	2	ADM,VEGFA	.
GO: Biological Process	GO:0050932	regulation of pigment cell differentiation	0.004735	2	BCL2,ADAMTS9	.
GO: Biological Process	GO:2000304	positive regulation of ceramide biosynthetic process	0.004735	2	CYR61,TNF	.
GO: Biological Process	GO:2001214	positive regulation of vasculogenesis	0.004735	2	ADM,KDR	.
GO: Biological Process	GO:0033629	negative regulation of cell adhesion mediated by integrin	0.004735	2	PTPN11,MUC1	.
GO: Biological Process	GO:0055091	phospholipid homeostasis	0.005873	2	ABCA1,ABCG1	.
GO: Biological Process	GO:0010944	negative regulation of transcription by competitive promoter binding	0.005873	2	MUC1,SMAD7	.
GO: Biological Process	GO:0002420	natural killer cell mediated cytotoxicity directed against tumor cell target	0.005873	2	IL12A,IL12B	.
GO: Biological Process	GO:0048302	regulation of isotype switching to IgG isotypes	0.005873	2	IL2,IL4	.
GO: Biological Process	GO:0034380	high-density lipoprotein particle assembly	0.005873	2	ABCA1,APOE	.
GO: Biological Process	GO:0034145	positive regulation of toll-like receptor 4 signaling pathway	0.005873	2	LBP,LTF	.
GO: Biological Process	GO:0019732	antifungal humoral response	0.005873	2	ADM,LTF	.
GO: Biological Process	GO:0071639	positive regulation of monocyte chemotactic protein-1 production	0.005873	2	IL1A,IL1B	.
GO: Biological Process	GO:0034116	positive regulation of heterotypic cell-cell adhesion	0.005873	2	TNF,IL1B	.
GO: Biological Process	GO:0002858	regulation of natural killer cell mediated cytotoxicity directed against tumor cell target	0.005873	2	IL12A,IL12B	.
GO: Biological Process	GO:0002855	regulation of natural killer cell mediated immune response to tumor cell	0.005873	2	IL12A,IL12B	.
GO: Biological Process	GO:0038065	collagen-activated signaling pathway	0.005873	2	COL1A1,DDR2	.
GO: Biological Process	GO:0051938	L-glutamate import	0.005873	2	PER2,ATP1A2	.
GO: Biological Process	GO:0060462	lung lobe development	0.005873	2	LIF,IGF1	.
GO: Biological Process	GO:0002423	natural killer cell mediated immune response to tumor cell	0.005873	2	IL12A,IL12B	.
GO: Biological Process	GO:0031622	positive regulation of fever generation	0.007123	2	TNF,IL1B	.
GO: Biological Process	GO:1902003	regulation of amyloid-beta formation	0.007123	2	APOE,SORL1	.
GO: Biological Process	GO:0051901	positive regulation of mitochondrial depolarization	0.007123	2	MYOC,KDR	.
GO: Biological Process	GO:0060312	regulation of blood vessel remodeling	0.007123	2	IL18,CEACAM1	.
GO: Biological Process	GO:2000650	negative regulation of sodium ion transmembrane transporter activity	0.007123	2	NEDD4L,ATP1A2	.
GO: Biological Process	GO:0010872	regulation of cholesterol esterification	0.007123	2	APOE,ABCG1	.
GO: Biological Process	GO:2000316	regulation of T-helper 17 type immune response	0.007123	2	IL12B,IL4	.
GO: Biological Process	GO:0031017	exocrine pancreas development	0.007123	2	IGF1,IGF1R	.
GO: Biological Process	GO:0034374	low-density lipoprotein particle remodeling	0.007123	2	APOE,ABCG1	.
GO: Biological Process	GO:0072203	cell proliferation involved in metanephros development	0.007123	2	STAT1,EGR1	.
GO: Biological Process	GO:2001185	regulation of CD8-positive, alpha-beta T cell activation	0.007123	2	IRF1,CEACAM1	.
GO: Biological Process	GO:0034501	protein localization to kinetochore	0.007123	2	BUB1B,CDK1	.
GO: Biological Process	GO:0008228	opsonization	0.007123	2	PTX3,LBP	.
GO: Biological Process	GO:0035630	bone mineralization involved in bone maturation	0.007123	2	IGF1,LTF	.
GO: Biological Process	GO:1904994	regulation of leukocyte adhesion to vascular endothelial cell	0.007123	2	KLF4,TNF	.
GO: Biological Process	GO:0060346	bone trabecula formation	0.007123	2	COL1A1,VEGFA	.
GO: Biological Process	GO:0048291	isotype switching to IgG isotypes	0.007123	2	IL2,IL4	.
GO: Biological Process	GO:0032367	intracellular cholesterol transport	0.007123	2	ABCA1,ABCG1	.
GO: Biological Process	GO:1900017	positive regulation of cytokine production involved in inflammatory response	0.007123	2	IL17A,IL17B	.
GO: Biological Process	GO:0060394	negative regulation of pathway-restricted SMAD protein phosphorylation	0.007123	2	LDLRAD4,SMAD7	.
GO: Biological Process	GO:0051085	chaperone cofactor-dependent protein refolding	0.008481	2	HSPH1,DNAJB1	.
GO: Biological Process	GO:0045623	negative regulation of T-helper cell differentiation	0.008481	2	IRF1,IL4	.
GO: Biological Process	GO:0032700	negative regulation of interleukin-17 production	0.008481	2	IL12A,IL12B	.
GO: Biological Process	GO:1902306	negative regulation of sodium ion transmembrane transport	0.008481	2	NEDD4L,ATP1A2	.
GO: Biological Process	GO:0070431	nucleotide-binding oligomerization domain containing 2 signaling pathway	0.008481	2	HSPA1A,RELA	.
GO: Biological Process	GO:0048711	positive regulation of astrocyte differentiation	0.008481	2	LIF,IL1B	.
GO: Biological Process	GO:0090197	positive regulation of chemokine secretion	0.008481	2	IL33,POSTN	.
GO: Biological Process	GO:0032930	positive regulation of superoxide anion generation	0.008481	2	IL18,CXCL2	.
GO: Biological Process	GO:0060452	positive regulation of cardiac muscle contraction	0.008481	2	HSP90AA1,CTGF	.
GO: Biological Process	GO:0045414	regulation of interleukin-8 biosynthetic process	0.008481	2	KLF4,TNF	.
GO: Biological Process	GO:0032366	intracellular sterol transport	0.008481	2	ABCA1,ABCG1	.
GO: Biological Process	GO:0043374	CD8-positive, alpha-beta T cell differentiation	0.008481	2	IRF1,BCL2	.
GO: Biological Process	GO:1903140	regulation of establishment of endothelial barrier	0.008481	2	TNF,IL1B	.
GO: Biological Process	GO:0002863	positive regulation of inflammatory response to antigenic stimulus	0.008481	2	LTA,TNF	.
GO: Biological Process	GO:0032688	negative regulation of interferon-beta production	0.008481	2	REL,RELB	.
GO: Biological Process	GO:1901550	regulation of endothelial cell development	0.008481	2	TNF,IL1B	.
GO: Biological Process	GO:0044794	positive regulation by host of viral process	0.008481	2	CEACAM1,APOE	.
GO: Biological Process	GO:2000322	regulation of glucocorticoid receptor signaling pathway	0.008481	2	LMO3,ARNTL	.
GO: Biological Process	GO:0002281	macrophage activation involved in immune response	0.008481	2	IL33,LBP	.
GO: Biological Process	GO:0034205	amyloid-beta formation	0.008481	2	APOE,SORL1	.
GO: Biological Process	GO:0031620	regulation of fever generation	0.008481	2	TNF,IL1B	.
GO: Biological Process	GO:0032308	positive regulation of prostaglandin secretion	0.009946	2	IL1A,IL1B	.
GO: Biological Process	GO:0003337	mesenchymal to epithelial transition involved in metanephros morphogenesis	0.009946	2	STAT1,LIF	.
GO: Biological Process	GO:0019934	cGMP-mediated signaling	0.009946	2	APOE,THBS1	.
GO: Biological Process	GO:0032375	negative regulation of cholesterol transport	0.009946	2	NFKB1,APOE	.
GO: Biological Process	GO:0051597	response to methylmercury	0.009946	2	S100B,ALAD	.
GO: Biological Process	GO:0010745	negative regulation of macrophage derived foam cell differentiation	0.009946	2	ABCA1,ABCG1	.
GO: Biological Process	GO:0036010	protein localization to endosome	0.009946	2	VEGFA,SORL1	.
GO: Biological Process	GO:0090196	regulation of chemokine secretion	0.009946	2	IL33,POSTN	.
GO: Biological Process	GO:0071459	protein localization to chromosome, centromeric region	0.009946	2	BUB1B,CDK1	.
GO: Biological Process	GO:0010885	regulation of cholesterol storage	0.009946	2	ABCA1,ABCG1	.
GO: Biological Process	GO:0042228	interleukin-8 biosynthetic process	0.009946	2	KLF4,TNF	.
GO: Biological Process	GO:0071803	positive regulation of podosome assembly	0.009946	2	TNF,PALLD	.
GO: Biological Process	GO:0043371	negative regulation of CD4-positive, alpha-beta T cell differentiation	0.009946	2	IRF1,IL4	.
GO: Biological Process	GO:1900103	positive regulation of endoplasmic reticulum unfolded protein response	0.009946	2	PIK3R1,HSPA1A	.
GO: Biological Process	GO:1904181	positive regulation of membrane depolarization	0.009946	2	MYOC,KDR	.
GO: Biological Process	GO:0060670	branching involved in labyrinthine layer morphogenesis	0.009946	2	ADM,RSPO3	.
GO: Biological Process	GO:0002551	mast cell chemotaxis	0.009946	2	VEGFD,VEGFA	.
GO: Biological Process	GO:2000252	negative regulation of feeding behavior	0.009946	2	CEACAM1,LEPR	.
GO: Biological Process	GO:0010766	negative regulation of sodium ion transport	0.009946	2	NEDD4L,ATP1A2	.
GO: Biological Process	GO:0061000	negative regulation of dendritic spine development	0.009946	2	NGFR,APOE	.
GO: Biological Process	GO:0032372	negative regulation of sterol transport	0.009946	2	NFKB1,APOE	.
GO: Biological Process	GO:0043129	surfactant homeostasis	0.009946	2	KDR,VEGFA	.
GO: Biological Process	GO:0048563	post-embryonic animal organ morphogenesis	0.009946	2	FBN1,KDR	.
GO: Biological Process	GO:2001212	regulation of vasculogenesis	0.009946	2	ADM,KDR	.
GO: Biological Process	GO:0072182	regulation of nephron tubule epithelial cell differentiation	0.009946	2	STAT1,LIF	.
GO: Biological Process	GO:1902991	regulation of amyloid precursor protein catabolic process	0.009946	2	APOE,SORL1	.
GO: Biological Process	GO:0045078	positive regulation of interferon-gamma biosynthetic process	0.01151	2	IL12B,IL21	.
GO: Biological Process	GO:0002923	regulation of humoral immune response mediated by circulating immunoglobulin	0.01151	2	LTA,TNF	.
GO: Biological Process	GO:0002839	positive regulation of immune response to tumor cell	0.01151	2	IL12A,IL12B	.
GO: Biological Process	GO:0007183	SMAD protein complex assembly	0.01151	2	LDLRAD4,PPM1A	.
GO: Biological Process	GO:0045086	positive regulation of interleukin-2 biosynthetic process	0.01151	2	IL1A,IL1B	.
GO: Biological Process	GO:0002836	positive regulation of response to tumor cell	0.01151	2	IL12A,IL12B	.
GO: Biological Process	GO:0072216	positive regulation of metanephros development	0.01151	2	LIF,EGR1	.
GO: Biological Process	GO:2000810	regulation of bicellular tight junction assembly	0.01151	2	NEDD4L,TNF	.
GO: Biological Process	GO:0002295	T-helper cell lineage commitment	0.01151	2	IL12B,IL4	.
GO: Biological Process	GO:0031652	positive regulation of heat generation	0.01151	2	TNF,IL1B	.
GO: Biological Process	GO:0010759	positive regulation of macrophage chemotaxis	0.01151	2	C5AR1,THBS1	.
GO: Biological Process	GO:0046886	positive regulation of hormone biosynthetic process	0.01151	2	IGF1,IGF1R	.
GO: Biological Process	GO:0043117	positive regulation of vascular permeability	0.01151	2	IL18,VEGFA	.
GO: Biological Process	GO:0032306	regulation of prostaglandin secretion	0.01151	2	IL1A,IL1B	.
GO: Biological Process	GO:2001275	positive regulation of glucose import in response to insulin stimulus	0.01151	2	PTPN11,PIK3R1	.
GO: Biological Process	GO:0007076	mitotic chromosome condensation	0.01151	2	NUSAP1,SMC4	.
GO: Biological Process	GO:0090195	chemokine secretion	0.01151	2	IL33,POSTN	.
GO: Biological Process	GO:0001878	response to yeast	0.01151	2	ADM,PTX3	.
GO: Biological Process	GO:0010878	cholesterol storage	0.01151	2	ABCA1,ABCG1	.
GO: Biological Process	GO:2000303	regulation of ceramide biosynthetic process	0.01151	2	CYR61,TNF	.
GO: Biological Process	GO:0072160	nephron tubule epithelial cell differentiation	0.01318	2	STAT1,LIF	.
GO: Biological Process	GO:0030213	hyaluronan biosynthetic process	0.01318	2	NFKB1,IL1B	.
GO: Biological Process	GO:0045725	positive regulation of glycogen biosynthetic process	0.01318	2	SORBS1,IGF1	.
GO: Biological Process	GO:0072075	metanephric mesenchyme development	0.01318	2	STAT1,SIX1	.
GO: Biological Process	GO:0043373	CD4-positive, alpha-beta T cell lineage commitment	0.01318	2	IL12B,IL4	.
GO: Biological Process	GO:0090153	regulation of sphingolipid biosynthetic process	0.01318	2	CYR61,TNF	.
GO: Biological Process	GO:0061029	eyelid development in camera-type eye	0.01318	2	JUN,OSR2	.
GO: Biological Process	GO:0034433	steroid esterification	0.01318	2	APOE,ABCG1	.
GO: Biological Process	GO:1905038	regulation of membrane lipid metabolic process	0.01318	2	CYR61,TNF	.
GO: Biological Process	GO:0051956	negative regulation of amino acid transport	0.01318	2	TNF,IL1B	.
GO: Biological Process	GO:0045779	negative regulation of bone resorption	0.01318	2	CEACAM1,VEGFA	.
GO: Biological Process	GO:0034435	cholesterol esterification	0.01318	2	APOE,ABCG1	.
GO: Biological Process	GO:0034375	high-density lipoprotein particle remodeling	0.01318	2	APOE,ABCG1	.
GO: Biological Process	GO:0061430	bone trabecula morphogenesis	0.01318	2	COL1A1,VEGFA	.
GO: Biological Process	GO:0048875	chemical homeostasis within a tissue	0.01318	2	KDR,VEGFA	.
GO: Biological Process	GO:2000696	regulation of epithelial cell differentiation involved in kidney development	0.01318	2	STAT1,LIF	.
GO: Biological Process	GO:0032736	positive regulation of interleukin-13 production	0.01318	2	IL33,IL4	.
GO: Biological Process	GO:0010763	positive regulation of fibroblast migration	0.01318	2	DDR2,THBS1	.
GO: Biological Process	GO:0030730	sequestering of triglyceride	0.01318	2	TNF,IL1B	.
GO: Biological Process	GO:0060712	spongiotrophoblast layer development	0.01318	2	ADM,LIF	.
GO: Biological Process	GO:0033197	response to vitamin E	0.01318	2	ALAD,COL1A1	.
GO: Biological Process	GO:0050872	white fat cell differentiation	0.01318	2	PER2,AACS	.
GO: Biological Process	GO:0034434	sterol esterification	0.01318	2	APOE,ABCG1	.
GO: Biological Process	GO:0010801	negative regulation of peptidyl-threonine phosphorylation	0.01495	2	CALM1,SMAD7	.
GO: Biological Process	GO:0031650	regulation of heat generation	0.01495	2	TNF,IL1B	.
GO: Biological Process	GO:0051481	negative regulation of cytosolic calcium ion concentration	0.01495	2	KCNK3,ATP1A2	.
GO: Biological Process	GO:0045989	positive regulation of striated muscle contraction	0.01495	2	HSP90AA1,CTGF	.
GO: Biological Process	GO:0046639	negative regulation of alpha-beta T cell differentiation	0.01495	2	IRF1,IL4	.
GO: Biological Process	GO:0045540	regulation of cholesterol biosynthetic process	0.01495	2	APOE,ABCG1	.
GO: Biological Process	GO:0050966	detection of mechanical stimulus involved in sensory perception of pain	0.01495	2	IL18,TNF	.
GO: Biological Process	GO:0040037	negative regulation of fibroblast growth factor receptor signaling pathway	0.01495	2	NGFR,THBS1	.
GO: Biological Process	GO:0051580	regulation of neurotransmitter uptake	0.01495	2	PER2,ATP1A2	.
GO: Biological Process	GO:0032928	regulation of superoxide anion generation	0.01495	2	IL18,CXCL2	.
GO: Biological Process	GO:0035025	positive regulation of Rho protein signal transduction	0.01495	2	NGFR,COL3A1	.
GO: Biological Process	GO:0072283	metanephric renal vesicle morphogenesis	0.01495	2	STAT1,LIF	.
GO: Biological Process	GO:2000679	positive regulation of transcription regulatory region DNA binding	0.01495	2	KLF4,IGF1	.
GO: Biological Process	GO:0045064	T-helper 2 cell differentiation	0.01495	2	IRF1,IL4	.
GO: Biological Process	GO:0002834	regulation of response to tumor cell	0.01495	2	IL12A,IL12B	.
GO: Biological Process	GO:0002837	regulation of immune response to tumor cell	0.01495	2	IL12A,IL12B	.
GO: Biological Process	GO:0072539	T-helper 17 cell differentiation	0.01495	2	IL12B,IL4	.
GO: Biological Process	GO:0050930	induction of positive chemotaxis	0.01495	2	VEGFD,VEGFA	.
GO: Biological Process	GO:0046851	negative regulation of bone remodeling	0.01681	2	CEACAM1,VEGFA	.
GO: Biological Process	GO:0048070	regulation of developmental pigmentation	0.01681	2	BCL2,ADAMTS9	.
GO: Biological Process	GO:0044320	cellular response to leptin stimulus	0.01681	2	PID1,LEPR	.
GO: Biological Process	GO:0072202	cell differentiation involved in metanephros development	0.01681	2	STAT1,LIF	.
GO: Biological Process	GO:0035024	negative regulation of Rho protein signal transduction	0.01681	2	MYOC,ITGB1	.
GO: Biological Process	GO:0046689	response to mercury ion	0.01681	2	ALAD,IL4	.
GO: Biological Process	GO:0035584	calcium-mediated signaling using intracellular calcium source	0.01681	2	KDR,VCAM1	.
GO: Biological Process	GO:0071801	regulation of podosome assembly	0.01681	2	TNF,PALLD	.
GO: Biological Process	GO:0051770	positive regulation of nitric-oxide synthase biosynthetic process	0.01681	2	KDR,NAMPT	.
GO: Biological Process	GO:2000811	negative regulation of anoikis	0.01681	2	BCL2,ITGB1	.
GO: Biological Process	GO:0032352	positive regulation of hormone metabolic process	0.01681	2	IGF1,IGF1R	.
GO: Biological Process	GO:0032793	positive regulation of CREB transcription factor activity	0.01681	2	LRP8,VEGFA	.
GO: Biological Process	GO:0032310	prostaglandin secretion	0.01681	2	IL1A,IL1B	.
GO: Biological Process	GO:0051797	regulation of hair follicle development	0.01681	2	NGFR,TNF	.
GO: Biological Process	GO:0090030	regulation of steroid hormone biosynthetic process	0.01681	2	IGF1,IGF1R	.
GO: Biological Process	GO:0045475	locomotor rhythm	0.01681	2	KCND2,LEPR	.
GO: Cellular Component	GO:0005615	extracellular space	1.779e-21	64	CFH,IL12A,IL12B,IL15,IL32,ABCA1,IL17A,IL18,TNFSF14,TNFSF12,AIMP1,MYOC,IL17B,FGF18,CEACAM1,LRP8,ADM,WISP1,S100B,SERPINA1,FBN1,ADAMTS9,PTX3,IL21,C4A,ALAD,VEGFD,HSPA1A,HSPA1L,IL33,VCAM1,CRTAP,COL1A1,VEGFA,COL3A1,VLDLR,ADAMTS3,TNC,LBP,APOD,APOE,CXCL2,LEPR,POSTN,LIF,THBS1,NAMPT,IGF1,THPO,LOX,CST1,CST2,SLPI,LTA,CTGF,TNF,TNFAIP2,LTF,IL1A,IL1B,IL2,MUC1,IL4,SORL1	.
GO: Cellular Component	GO:0031012	extracellular matrix	4.183e-10	24	MYOC,ITGB1,WISP1,SERPINA1,FBN1,ADAMTS9,HSP90AA1,CRTAP,COL1A1,VEGFA,COL3A1,COL5A1,NID2,ADAMTS3,TNC,APOE,POSTN,TGM2,THBS1,IGF1,CYR61,LOX,SLPI,CTGF	.
GO: Cellular Component	GO:0033256	I-kappaB/NF-kappaB complex	1.09e-08	5	NFKB1,NFKB2,REL,RELA,RELB	.
GO: Cellular Component	GO:0009986	cell surface	9.94e-08	30	IL15,ABCA1,IL17A,AIMP1,ITGB1,CEACAM1,ADAMTS9,FCN1,NGFR,KDR,C5AR1,SDC2,VCAM1,HSP90AA1,VEGFA,NID2,VLDLR,LBP,APOE,PDIA4,THBS1,ABCG1,SLC9A3,CD69,FZD10,TNF,LTF,IL1A,TNS1,IL4	.
GO: Cellular Component	GO:0060205	cytoplasmic vesicle lumen	3.406e-06	9	HSPH1,SERPINA1,VEGFD,HSP90AA1,VEGFA,APOE,THBS1,IGF1,LTF	.
GO: Cellular Component	GO:0031983	vesicle lumen	4.658e-06	9	HSPH1,SERPINA1,VEGFD,HSP90AA1,VEGFA,APOE,THBS1,IGF1,LTF	.
GO: Cellular Component	GO:0009897	external side of plasma membrane	1.653e-05	14	ABCA1,IL17A,ITGB1,CEACAM1,FCN1,NGFR,KDR,VCAM1,APOE,THBS1,ABCG1,CD69,TNF,IL4	.
GO: Cellular Component	GO:0071682	endocytic vesicle lumen	3.718e-05	4	HSPH1,HSP90AA1,APOE,LTF	.
GO: Cellular Component	GO:0048471	perinuclear region of cytoplasm	3.81e-05	22	CDKN3,ABCA1,MAP1B,TNFSF12,PCLAF,BCL2,NDRG2,ITGB1,STAT1,S100B,PER2,KCND2,PIK3R1,BUB1B,HSPA1A,WWC1,HSP90AA1,VLDLR,APOD,OPTN,CTGF,SORL1	.
GO: Cellular Component	GO:0005912	adherens junction	5.261e-05	17	TPM4,SYNPO2,ITGB1,CEACAM1,AHNAK,CPNE3,TLN2,HSPA1A,TNC,DDR2,SORBS1,TGM2,PARVA,TNS1,PALLD,PHLDB2,SMAD7	.
GO: Cellular Component	GO:0005925	focal adhesion	5.798e-05	15	TPM4,SYNPO2,ITGB1,AHNAK,CPNE3,TLN2,HSPA1A,TNC,DDR2,SORBS1,TGM2,PARVA,TNS1,PALLD,PHLDB2	.
GO: Cellular Component	GO:0005924	cell-substrate adherens junction	6.684e-05	15	TPM4,SYNPO2,ITGB1,AHNAK,CPNE3,TLN2,HSPA1A,TNC,DDR2,SORBS1,TGM2,PARVA,TNS1,PALLD,PHLDB2	.
GO: Cellular Component	GO:0030055	cell-substrate junction	7.686e-05	15	TPM4,SYNPO2,ITGB1,AHNAK,CPNE3,TLN2,HSPA1A,TNC,DDR2,SORBS1,TGM2,PARVA,TNS1,PALLD,PHLDB2	.
GO: Cellular Component	GO:0070161	anchoring junction	8.432e-05	17	TPM4,SYNPO2,ITGB1,CEACAM1,AHNAK,CPNE3,TLN2,HSPA1A,TNC,DDR2,SORBS1,TGM2,PARVA,TNS1,PALLD,PHLDB2,SMAD7	.
GO: Cellular Component	GO:0098552	side of membrane	9.967e-05	17	ABCA1,IL17A,ITGB1,GEM,CEACAM1,FCN1,NGFR,KCNAB1,KDR,GNAL,VCAM1,APOE,THBS1,ABCG1,CD69,TNF,IL4	.
GO: Cellular Component	GO:0043514	interleukin-12 complex	0.0001354	2	IL12A,IL12B	.
GO: Cellular Component	GO:0045121	membrane raft	0.000194	13	ABCA1,ITGB1,LRP8,KCND2,AHNAK,NGFR,KDR,CAVIN2,SORBS1,RHOQ,IGF1R,TNF,ATP1A2	.
GO: Cellular Component	GO:0098857	membrane microdomain	0.000194	13	ABCA1,ITGB1,LRP8,KCND2,AHNAK,NGFR,KDR,CAVIN2,SORBS1,RHOQ,IGF1R,TNF,ATP1A2	.
GO: Cellular Component	GO:0036477	somatodendritic compartment	0.0001941	23	MAP1B,ITGB1,STAT1,LRP8,S100B,KCND2,NGFR,KCNAB1,KDR,PLCB4,SDC2,RAB27A,HSP90AA1,CNKSR2,APOD,APOE,ZWINT,IGF1,IGF1R,SEPT11,ATP1A2,PALLD,SORL1	.
GO: Cellular Component	GO:0044420	extracellular matrix component	0.0002432	8	ITGB1,FBN1,COL1A1,VEGFA,COL3A1,COL5A1,NID2,TNC	.
GO: Cellular Component	GO:0030016	myofibril	0.0002569	10	TPM4,SYNPO2,MYOM1,SPTBN1,TMOD2,AHNAK,CALM1,PDE4DIP,PARVA,PALLD	.
GO: Cellular Component	GO:0043005	neuron projection	0.0003024	28	MAP1B,MYOC,SPTBN1,TMOD2,NDRG2,ITGB1,STAT1,LRP8,KCND2,PIK3R1,NFKB1,NGFR,KCNAB1,KDR,PLCB4,RAB27A,HSP90AA1,CALM1,FOS,CNKSR2,APOD,APOE,PPM1A,ZWINT,IGF1R,SEPT11,ATP1A2,PALLD	.
GO: Cellular Component	GO:0005583	fibrillar collagen trimer	0.0003131	3	COL1A1,COL3A1,COL5A1	.
GO: Cellular Component	GO:0098643	banded collagen fibril	0.0003131	3	COL1A1,COL3A1,COL5A1	.
GO: Cellular Component	GO:0098589	membrane region	0.0003499	29	ABCA1,IL18,CYBRD1,SPTBN1,ITGB1,CEACAM1,LRP8,KCND2,AHNAK,NGFR,KDR,C5AR1,HSPA1A,RAB27A,CAVIN2,WWC1,HSP90AA1,VLDLR,DDR2,CNKSR2,SORBS1,XPO1,LEPR,RHOQ,SLC9A3,IGF1R,TNF,ATP1A2,MUC1	.
GO: Cellular Component	GO:0043292	contractile fiber	0.0004191	10	TPM4,SYNPO2,MYOM1,SPTBN1,TMOD2,AHNAK,CALM1,PDE4DIP,PARVA,PALLD	.
GO: Cellular Component	GO:0031093	platelet alpha granule lumen	0.0004347	5	SERPINA1,VEGFD,VEGFA,THBS1,IGF1	.
GO: Cellular Component	GO:0097458	neuron part	0.0004635	33	MAP1B,MYOC,SPTBN1,TMOD2,NDRG2,ITGB1,STAT1,LRP8,S100B,KCND2,PIK3R1,NFKB1,NGFR,KCNAB1,KDR,PLCB4,SDC2,RAB27A,CAP2,HSP90AA1,CALM1,FOS,CNKSR2,APOD,APOE,PPM1A,ZWINT,IGF1,IGF1R,SEPT11,ATP1A2,PALLD,SORL1	.
GO: Cellular Component	GO:0030315	T-tubule	0.0006513	5	DYSF,KCND2,AHNAK,IGF1R,ATP1A2	.
GO: Cellular Component	GO:0030054	cell junction	0.0007343	27	TPM4,SYNPO2,MAP1B,PPP1R13L,ITGB1,CEACAM1,PTPN11,KCND2,PIK3R1,AHNAK,CPNE3,NGFR,TLN2,KDR,HSPA1A,TNC,DDR2,SORBS1,TGM2,NAMPT,PARVA,SEPT11,ATP1A2,TNS1,PALLD,PHLDB2,SMAD7	.
GO: Cellular Component	GO:0035867	alphav-beta3 integrin-IGF-1-IGF1R complex	0.0007907	2	IGF1,IGF1R	.
GO: Cellular Component	GO:0005901	caveola	0.0008836	6	LRP8,KCND2,CAVIN2,SORBS1,IGF1R,ATP1A2	.
GO: Cellular Component	GO:0044449	contractile fiber part	0.0009368	9	TPM4,SYNPO2,MYOM1,SPTBN1,TMOD2,AHNAK,CALM1,PARVA,PALLD	.
GO: Cellular Component	GO:0097517	contractile actin filament bundle	0.001079	5	TPM4,PTPN11,SORBS1,SEPT11,PALLD	.
GO: Cellular Component	GO:0001725	stress fiber	0.001079	5	TPM4,PTPN11,SORBS1,SEPT11,PALLD	.
GO: Cellular Component	GO:1990777	lipoprotein particle	0.001159	4	ABCA1,VLDLR,APOE,SORL1	.
GO: Cellular Component	GO:0034358	plasma lipoprotein particle	0.001159	4	ABCA1,VLDLR,APOE,SORL1	.
GO: Cellular Component	GO:0015629	actin cytoskeleton	0.001378	14	TPM4,SYNPO2,MYOM1,SPTBN1,TMOD2,PTPN11,AHNAK,TLN2,VCAM1,CARMIL1,SORBS1,RHOQ,SEPT11,PALLD	.
GO: Cellular Component	GO:0032994	protein-lipid complex	0.001394	4	ABCA1,VLDLR,APOE,SORL1	.
GO: Cellular Component	GO:0044853	plasma membrane raft	0.001407	6	LRP8,KCND2,CAVIN2,SORBS1,IGF1R,ATP1A2	.
GO: Cellular Component	GO:0032432	actin filament bundle	0.001586	5	TPM4,PTPN11,SORBS1,SEPT11,PALLD	.
GO: Cellular Component	GO:0005604	basement membrane	0.001705	6	ITGB1,FBN1,VEGFA,COL5A1,NID2,TNC	.
GO: Cellular Component	GO:0031091	platelet alpha granule	0.001789	5	SERPINA1,VEGFD,VEGFA,THBS1,IGF1	.
GO: Cellular Component	GO:0042383	sarcolemma	0.002004	7	DYSF,ITGB1,KCND2,AHNAK,VCAM1,IGF1R,ATP1A2	.
GO: Cellular Component	GO:0042641	actomyosin	0.00201	5	TPM4,PTPN11,SORBS1,SEPT11,PALLD	.
GO: Cellular Component	GO:0031252	cell leading edge	0.002025	12	SPTBN1,DYSF,ITGB1,S100B,NGFR,TLN2,WWC1,HSP90AA1,CARMIL1,PARVA,PALLD,PHLDB2	.
GO: Cellular Component	GO:0030017	sarcomere	0.002228	8	TPM4,SYNPO2,MYOM1,SPTBN1,TMOD2,CALM1,PARVA,PALLD	.
GO: Cellular Component	GO:0043025	neuronal cell body	0.002294	16	MAP1B,LRP8,S100B,KCND2,NGFR,KCNAB1,KDR,SDC2,HSP90AA1,CNKSR2,APOD,APOE,IGF1,IGF1R,PALLD,SORL1	.
GO: Cellular Component	GO:0098644	complex of collagen trimers	0.002294	3	COL1A1,COL3A1,COL5A1	.
GO: Cellular Component	GO:0044297	cell body	0.002957	17	MAP1B,LRP8,S100B,KCND2,NGFR,KCNAB1,KDR,HSPA1L,SDC2,HSP90AA1,CNKSR2,APOD,APOE,IGF1,IGF1R,PALLD,SORL1	.
GO: Cellular Component	GO:0034774	secretory granule lumen	0.003097	5	SERPINA1,VEGFD,VEGFA,THBS1,IGF1	.
GO: Cellular Component	GO:0002102	podosome	0.003283	3	TPM4,VCAM1,PALLD	.
GO: Cellular Component	GO:0005581	collagen trimer	0.003598	5	FCN1,COL1A1,COL3A1,COL5A1,LOX	.
GO: Cellular Component	GO:0005667	transcription factor complex	0.003907	11	KLF4,JUN,JUNB,JUND,FOS,REL,RELA,TEAD4,SIX1,ARNTL,SMAD7	.
GO: Cellular Component	GO:0036379	myofilament	0.004067	3	TPM4,MYOM1,TMOD2	.
GO: Cellular Component	GO:0045177	apical part of cell	0.004377	12	IL18,CEACAM1,C5AR1,HSD11B1,HSPA1A,RAB27A,VCAM1,HSP90AA1,VLDLR,DDR2,SLC9A3,MUC1	.
GO: Cellular Component	GO:0031232	extrinsic component of external side of plasma membrane	0.004566	2	FCN1,APOE	.
GO: Cellular Component	GO:0035748	myelin sheath abaxonal region	0.004566	2	MYOC,ITGB1	.
GO: Cellular Component	GO:0098590	plasma membrane region	0.004856	22	IL18,CYBRD1,SPTBN1,ITGB1,CEACAM1,LRP8,KCND2,NGFR,C5AR1,HSPA1A,RAB27A,CAVIN2,WWC1,HSP90AA1,DDR2,CNKSR2,SORBS1,LEPR,SLC9A3,IGF1R,ATP1A2,MUC1	.
[truncated: 2,661 more rows]
